# Supplementary material for: An emergent biofilm program from inactivation of Candida albicans master regulators Efg1 and Ndt80
Source: PLoS Pathog. 2026 Jul 20;22(7):e1014469. doi: 10.1371/journal.ppat.1014469 (PMC13399525; doi:10.1371/journal.ppat.1014469)
Supplement: S1 Table — This table provides Log2FC and padj from RNA-seq analysis, and in a second tab, a list of differentially expressed genes for each comparison. (XLSX) [file ppat.1014469.s004.xlsx]

## Sheet: Description
	Description
Tab 1	Log2FC and padj from RNA-seq analysis
Tab 2	Differentially expressed genes in each comparison

## Sheet: 1
			efg1ndt80 vs WT		double+ume6 vs WT		double+bcr1 vs WT		double+bcr1 vs efg1ndt80		double + ume6 vs efg1ndt80		ume6 vs bcr1
gene_id			log2FoldChange	padj	log2FoldChange	padj	log2FoldChange	padj	log2FoldChange	padj	log2FoldChange	padj	log2FoldChange	padj
C5_05320C	orf19.4026	HIS1	-15.8286	5.66932e-39	-15.806	1.31726e-39	-15.8495	3.08975e-40	#N/A	#N/A	#N/A	#N/A	#N/A	#N/A
C2_00140W	orf19.2119	NDT80	-14.624	2.85186e-33	-14.601	6.8582e-34	-14.6445	1.72118e-34	#N/A	#N/A	#N/A	#N/A	#N/A	#N/A
CR_07890W	orf19.610	EFG1	-14.4474	1.80967e-32	-14.4244	4.26278e-33	-12.0314	8.66543e-46	2.29139	0.777286	#N/A	#N/A	-2.28743	0.764015
C1_14630C	orf19.7278	orf19.7278	-8.64129	1.21855e-11	-9.5801	1.50862e-14	-8.66177	2.48403e-12	-0.0362133	0.997917	#N/A	#N/A	#N/A	#N/A
C4_03470C	orf19.3374	ECE1	-8.35935	1.45347e-93	-8.93505	1.57163e-102	-9.26146	5.94724e-24	-0.947384	0.702759	-0.620762	1	0.313629	0.905251
C2_05180W	orf19.3548.1	WH11	-8.06831	2.26132e-45	-7.59173	2.72968e-28	-8.03933	1.12744e-17	0.0173889	0.995721	0.488878	1	0.452058	0.828174
C4_01350W	orf19.4652	orf19.4652	-7.47654	2.43385e-06	-7.45089	4.82147e-07	-4.65559	1.94233e-05	2.77845	0.724835	#N/A	#N/A	-2.77474	0.632523
CR_09880W	orf19.7561	DEF1	-7.11469	4.04884e-145	-7.81728	0	-8.20894	2.61641e-38	-1.12131	0.28593	-0.699466	0.461344	0.409885	0.706766
C3_06000W	orf19.7381	AHR1	-7.04189	1.09838e-148	-9.90035	3.51344e-12	-9.10969	4.61886e-32	-2.05229	0.169614	-2.83567	1	-0.820283	0.807895
C6_00440C	orf19.4215	FET34	-7.01538	1.16025e-275	-7.47678	0	-8.90549	0	-1.90832	1.97071e-05	-0.453939	0.455671	1.44091	0.00134807
C3_07980C	orf19.6192	orf19.6192	-6.82975	2.18597e-16	-3.7212	0.000158432	-3.93912	2.96244e-25	2.8715	0.166317	3.10183	1	0.214685	0.911867
CR_07060C	orf19.2356	CRZ2	-6.73279	1.19802e-05	-10.3816	3.52974e-17	-7.99007	9.49841e-20	-1.33051	0.810756	-3.65623	1	-2.32962	0.736045
C1_14120C	orf19.7218	RBE1	-6.44998	6.22022e-122	-4.29836	2.74649e-142	-4.70547	3.8803e-209	1.74906	0.00284861	2.17827	0.000335347	0.412505	0.40983
C3_02200W	orf19.1624.1	orf19.1624.1	-6.28517	2.34746e-07	-3.14361	1.02391e-07	-4.69546	6.59776e-10	1.68641	0.717666	3.22265	1	1.55318	0.418974
C6_00580W	orf19.4200	orf19.4200	-6.23428	0.000215132	-3.76245	0.00341455	-1.92756	0.040113	4.30227	0.20332	2.49736	1	-1.83036	0.486977
CR_06300C	orf19.3884	FGR50	-5.89794	2.11436e-60	-3.20759	6.49897e-59	-3.18206	8.18568e-42	2.70143	0.000112849	2.68361	9.4477e-05	-0.0295079	0.974214
C3_02300W	orf19.1616	FGR23	-5.89753	8.56211e-18	-5.69805	2.2078e-20	-5.27096	6.36219e-22	0.596977	0.872113	0.142854	1	-0.467067	0.867674
C4_01400W	orf19.4646	UEC1	-5.66756	4.47828e-32	-3.38935	1.21707e-24	-2.97138	5.05739e-31	2.6836	0.00120453	2.30059	1	-0.405842	0.65536
C1_07030C	orf19.6202	RBT4	-5.6172	2.378e-121	-7.39445	3.03936e-123	2.12167	2.4122e-132	7.7254	0	-1.79223	1	-9.51357	2.74499e-233
CR_05680C	orf19.6644	orf19.6644	-5.55536	1.1352e-11	-4.14521	1.68528e-12	-5.58986	1.19071e-12	-0.110383	0.988716	1.41216	1	1.49516	0.587002
C2_02910W	orf19.5814.1	orf19.5814.1	-5.55519	6.45824e-22	-3.87616	2.5204e-23	-3.12231	8.4046e-18	2.46218	0.062642	1.73054	1	-0.752038	0.488569
CR_10110W	orf19.7586	CHT3	-5.5309	1.92485e-157	-4.1726	2.60899e-228	-2.75704	7.49943e-160	2.7603	5.73089e-28	1.35631	5.6158e-05	-1.4164	6.22462e-17
C2_09220W	orf19.4082	DDR48	-5.21507	3.0459e-62	-5.79543	2.40235e-45	-4.05226	5.11053e-34	1.14888	0.000355944	-0.579441	0.299806	-1.73936	1.17945e-15
C1_11990W	orf19.5267	CWP419	-5.18929	4.87099e-151	-3.97847	1.56401e-170	-7.20443	9.20816e-231	-2.01756	0.00023081	1.2164	0.00504223	3.22454	1.35417e-19
C1_10740C	orf19.2344	ASR1	-5.15214	1.60446e-31	-3.74302	7.97769e-29	-4.95968	1.49799e-18	0.179506	0.904919	1.41245	0.0520341	1.21635	0.0336339
C2_00680C	orf19.2060	SOD5	-5.13453	5.60701e-71	-5.42694	3.0218e-230	-5.38344	7.07913e-281	-0.270456	0.739266	-0.298907	0.712913	-0.0420513	0.951103
CR_06350C	orf19.3888.2	orf19.3888.2	-5.06492	0.0163568	-4.08152	0.030472	-5.08671	0.00772424	#N/A	#N/A	#N/A	#N/A	#N/A	#N/A
C1_07150W	orf19.4450.2	orf19.4450.2	-5.03347	3.48026e-39	-4.11905	4.28431e-57	-4.34506	5.76822e-65	0.681809	0.606551	0.917376	1	0.223502	0.824987
C3_06470W	orf19.7436	AAF1	-5.02076	1.05314e-86	-3.97415	9.39707e-71	-5.02214	1.14452e-10	-0.018632	0.99447	1.04492	0.190023	1.04068	0.208353
C6_01180C	orf19.125	EBP1	-5.01308	2.69818e-110	-4.99075	9.66658e-142	-5.9155	7.1018e-159	-0.92006	0.190667	0.0240813	0.985521	0.929624	0.128341
C1_06870C	orf19.6222.1	orf19.6222.1	-5.00782	8.32792e-37	-7.02451	2.64867e-05	-7.18317	9.85465e-38	-2.1697	0.171622	-2.0091	1	0.146885	0.970857
C2_10600W	orf19.5339	orf19.5339	-4.94237	5.1522e-16	-4.56331	2.02533e-23	-5.41014	9.55928e-26	-0.497751	0.87496	0.345161	1	0.829229	0.648387
C3_03020W	orf19.298	orf19.298	-4.86013	0.0371877	-0.93892	0.567641	-2.10533	0.24413	2.70358	0.733198	3.93876	1	1.18951	0.752677
C6_03510C	orf19.5717	orf19.5717	-4.80131	0.0054273	-3.26571	0.024352	-5.78395	0.000459997	#N/A	#N/A	1.57506	1	2.56172	0.721561
C4_07170C	orf19.3087.1	orf19.3087.1	-4.73449	2.79974e-30	-2.95271	6.98214e-52	-4.21512	8.91998e-58	0.514408	0.733198	1.78705	0.0253389	1.26378	0.0146393
C4_03570W	orf19.1321	HWP1	-4.61733	4.09565e-68	-8.94362	2.04883e-218	-7.33473	9.38949e-101	-2.73457	8.10466e-13	-4.33541	9.90371e-24	-1.62097	0.0110979
C1_04020C	orf19.4477	CSH1	-4.54364	6.04837e-60	-5.82386	2.60865e-169	-6.5032	2.26829e-231	-1.97261	1.5594e-06	-1.27493	0.010585	0.68256	0.189636
C6_00620W	orf19.4195.1	FCA1	-4.44862	2.24862e-45	-4.17091	2.87738e-237	-4.42875	1.38621e-296	-0.00394468	0.997454	0.276438	0.709242	0.264672	0.459228
C1_10810W	orf19.2336	orf19.2336	-4.42381	0.0200829	-0.547275	0.688995	-1.80252	0.174355	2.58354	0.604167	3.86596	1	1.2568	0.625836
C7_01130C	orf19.6897	orf19.6897	-4.41513	1.92825e-08	-2.40466	4.16913e-06	-3.81141	5.63389e-10	0.635273	0.840174	2.03922	1	1.40158	0.291466
C6_00120W	orf19.6325.1	orf19.6325.1	-4.40261	5.24466e-11	-4.04053	1.43266e-14	-4.24067	9.50019e-16	0.141778	0.975333	0.304995	1	0.159366	0.946493
C1_04450C	orf19.6837	FMA1	-4.32884	1.85789e-134	-4.48924	0	-4.24449	0	0.0707029	0.883856	-0.161784	0.714227	-0.245949	0.279212
C2_01020W	orf19.2020	HGT6	-4.3054	1.2373e-35	-6.10705	1.91439e-46	-5.65936	8.30231e-41	-1.36657	0.000100784	-1.79686	2.14947e-06	-0.445293	0.310634
C3_00100W	orf19.5465	orf19.5465	-4.20434	7.7983e-33	-2.31626	3.44222e-07	-2.98944	3.28867e-38	1.20207	0.0952804	1.88959	0.00264489	0.673478	0.186279
C4_06980W	orf19.3111	PRA1	-4.20007	8.53964e-18	-2.82955	1.17014e-13	-2.26119	2.05382e-16	1.92133	0.00799599	1.37928	0.213684	-0.561373	0.397031
C5_02630C	orf19.4279	MNN1	-4.17017	1.08414e-51	-3.68643	1.77366e-61	-4.40245	5.6457e-86	-0.262663	0.796453	0.480698	0.590038	0.72795	0.224986
C5_01540W	orf19.4149.1	orf19.4149.1	-4.16989	1.99233e-61	-3.3815	3.11679e-123	-3.60834	1.49822e-119	0.547088	0.305545	0.785375	0.0860306	0.226466	0.54732
C1_06620C	orf19.6248	orf19.6248	-4.13787	0.000622371	-2.04251	0.0371001	-2.78805	0.000812124	1.38493	0.731526	2.17131	1	0.763515	0.759982
C4_05200C	orf19.6859	orf19.6859	-4.12475	0.0101178	-2.22659	0.0430976	-3.10862	0.0193708	1.07739	0.901379	1.96959	1	0.902755	0.809421
C2_10590W	orf19.5338	GAL4	-4.11314	7.05207e-27	-3.16142	7.14201e-71	-3.67968	6.70739e-100	0.421686	0.637088	0.951686	0.146415	0.517989	0.18105
C5_04110W	orf19.3893	SCW11	-4.07536	6.76151e-234	-2.62421	1.32804e-81	-3.24366	0	0.817843	3.56581e-06	1.45191	6.05889e-11	0.619214	0.000273936
C7_00030W	orf19.7123	orf19.7123	-4.06136	2.12212e-23	-2.98024	9.97476e-57	-3.4019	1.83952e-100	0.642206	0.430273	1.08243	0.113216	0.42566	0.284161
CR_02180W	orf19.2619	PHO113	-4.0581	1.8495e-30	-4.24017	1.73838e-38	-4.9786	1.82765e-53	-0.926312	0.28381	-0.173804	0.896783	0.738923	0.39532
C7_04340C	orf19.7127.1	orf19.7127.1	-4.05059	0.00456834	-3.9474	6.10314e-50	-4.38325	4.15775e-56	-0.346491	0.885788	0.09247	1	0.42995	0.656259
C3_07730W	orf19.6713	WOR4	-4.04927	8.25041e-59	-2.42419	6.10786e-50	0.180277	0.21136	4.21404	8.87752e-58	1.62191	9.92485e-05	-2.60251	3.31107e-53
C6_00840W	orf19.85	GPX2	-4.04554	1.29211e-75	-4.63116	7.54828e-154	-2.84127	1.036e-79	1.19207	0.00224204	-0.583652	0.363745	-1.78926	1.23426e-09
C5_04830W	orf19.3969	SFL2	-4.03349	2.2341e-73	-2.05502	5.60252e-21	-1.39072	3.2537e-24	2.62613	1.31502e-31	1.97965	9.0304e-08	-0.661328	0.00916287
CR_03840C	orf19.4355	orf19.4355	-3.99435	1.50992e-64	-2.29945	1.29079e-26	-2.63499	2.99423e-65	1.35026	0.000574235	1.70293	0.000202517	0.336561	0.419612
C4_05250W	orf19.6864	orf19.6864	-3.94111	8.84182e-41	-3.71138	1.86655e-46	-3.032	2.92748e-40	0.89564	0.174194	0.23198	0.846856	-0.676762	0.255886
C6_03170C	orf19.5604	MDR1	-3.93094	0.000581336	-4.81995	4.68233e-43	-5.07324	6.02661e-46	-1.13328	0.50612	-0.88908	1	0.23835	0.872526
C3_00410C	orf19.5424	orf19.5424	-3.90499	1.14485e-16	-3.52077	2.52485e-12	-4.98175	2.35843e-19	-1.0707	0.580352	0.358755	1	1.41572	0.387838
C6_03320W	orf19.5620	orf19.5620	-3.89176	7.12245e-69	-4.93925	6.43155e-161	-4.88668	1.69795e-59	-1.00847	0.00729269	-1.04545	0.00434474	-0.0516004	0.935075
C1_14590C	orf19.7276.1	TLO4	-3.88662	1.7175e-05	-3.35849	1.92407e-90	-3.94098	2.42347e-94	-0.0663873	0.976422	0.527222	0.641763	0.581996	0.198475
C1_11040W	orf19.2310.1	RPL29	-3.83324	1.43032e-42	-3.10631	3.90201e-122	-3.0793	1.44672e-155	0.738585	0.0355822	0.727896	0.0439632	-0.0243378	0.922092
C2_05870W	orf19.5210.1	orf19.5210.1	-3.82212	7.07476e-17	-3.82213	1.86427e-53	-3.80926	7.0983e-63	-0.010183	0.995064	0.0045144	0.997922	-0.00137687	0.998883
C3_02480C	orf19.238	CCP1	-3.82031	1.88095e-182	-2.75412	2.25356e-173	-1.15148	6.5287e-64	2.65341	8.83485e-97	1.06765	1.20211e-08	-1.6003	5.61847e-62
C2_00250W	orf19.2107.1	STF2	-3.80308	2.57511e-07	-6.48727	6.65888e-20	-6.05138	3.71887e-15	-2.26818	2.14343e-05	-2.68079	1.02183e-07	-0.429196	0.659694
C2_08320C	orf19.1351	orf19.1351	-3.7743	8.63829e-22	-2.68777	1.69293e-35	-2.2989	4.12394e-35	1.46431	0.0262463	1.09634	0.179797	-0.384445	0.410948
C7_01560C	orf19.6570	NUP	-3.77298	3.10117e-27	-2.71101	2.95703e-36	0.51222	2.4806e-05	4.27205	1.08463e-40	1.05813	0.155689	-3.22166	2.07163e-66
C1_09300C	orf19.4789	orf19.4789	-3.76186	0.000632251	-2.68794	0.0017542	-6.91819	1.7203e-06	-3.11927	0.647181	1.11496	1	4.24061	0.145981
C2_06570C	orf19.33	orf19.33	-3.72619	1.61114e-77	-5.02566	9.42179e-210	-5.37738	0	-1.66615	1.30792e-13	-1.29987	5.04548e-06	0.352291	0.250272
C7_00160C	orf19.7107	orf19.7107	-3.72224	7.60018e-09	-2.58361	5.31575e-65	-2.93548	8.01252e-167	0.768934	0.220274	1.13689	0.265185	0.353908	0.0787451
CR_06550C	orf19.711	orf19.711	-3.66867	5.10597e-63	-3.02664	4.12398e-46	-3.8565	3.60548e-82	-0.19733	0.820062	0.641091	0.310835	0.823086	0.0854145
C3_01910C	orf19.1655.3	PMP3	-3.66107	3.96e-25	-2.12588	1.37888e-31	-3.12763	1.19981e-224	0.518209	0.364913	1.5353	0.000528352	1.003	3.856e-07
C5_02800C	orf19.4305	orf19.4305	-3.64708	0.000101512	-2.21152	7.8208e-05	-2.41966	0.000911239	1.24178	0.682513	1.47415	1	0.217462	0.915689
CR_07070C	orf19.1816	ALS3	-3.61209	1.00475e-58	-3.23407	2.91721e-81	-3.39234	4.95555e-46	0.203013	0.382809	0.377677	0.125123	0.159926	0.368913
C4_06970C	orf19.3112	ZRT101	-3.61061	3.55942e-15	-5.18046	5.59465e-21	-3.28958	3.98289e-15	0.278491	0.882102	-1.58171	1	-1.87315	0.126635
C4_02390W	orf19.2765	PGA62	-3.59939	1.38293e-09	-2.12363	1.96636e-39	-2.43816	5.71668e-30	1.14327	0.194733	1.4744	0.101657	0.316859	0.534058
CR_10750C	orf19.7664	orf19.7664	-3.5978	1.34076e-18	-3.18117	1.70109e-94	-3.13243	3.51485e-153	0.447169	0.553234	0.411134	0.588856	-0.0479737	0.90723
C2_01010W	orf19.2021	HGT8	-3.58997	1.38914e-112	-3.3739	2.92261e-177	-3.96989	0	-0.397315	0.0890658	0.216751	0.49559	0.599097	0.000116384
C1_06900C	orf19.6220.3	MMD1	-3.56172	2.09441e-24	-3.4586	1.41344e-201	-3.46102	5.33937e-59	0.0838299	0.92926	0.101349	0.89669	0.00479037	0.990407
C5_00030W	orf19.5698	orf19.5698	-3.56101	3.04885e-05	-2.35829	2.39891e-09	-2.72438	8.14032e-29	0.817808	0.585017	1.20216	0.409226	0.369688	0.626263
C4_06200W	orf19.2917.1	orf19.2917.1	-3.48936	4.42845e-07	-2.87435	1.09099e-09	-3.16109	2.03385e-11	0.314163	0.914029	0.625349	1	0.29805	0.849443
C1_08230C	orf19.5102	PLB5	-3.4849	3.0516e-29	-4.06682	7.8873e-72	-2.91083	4.87183e-64	0.552506	0.388162	-0.59315	0.475622	-1.15641	0.00331801
CR_08020C	orf19.596.1	NOP10	-3.45552	4.86973e-05	-3.25365	9.61469e-247	-3.30758	3.5249e-198	0.130946	0.95183	0.196304	0.917337	0.0543714	0.859629
CR_09680C	orf19.6595	RTA4	-3.44091	3.93446e-29	-4.1469	7.74113e-55	-3.73352	2.89641e-57	-0.313615	0.752467	-0.709608	0.454434	-0.41035	0.624729
CR_08330W	orf19.6400	orf19.6400	-3.44004	6.54467e-19	-2.39239	4.39805e-36	-2.47606	9.88438e-66	0.950275	0.126542	1.0472	0.10213	0.0836801	0.863635
C1_14350W	orf19.7250	orf19.7250	-3.4357	8.24807e-17	-2.65335	6.2153e-64	-3.12069	3.45806e-45	0.304236	0.781206	0.782856	0.282136	0.468449	0.28977
C4_05900C	orf19.1277	orf19.1277	-3.40454	6.76497e-15	-3.08172	1.51514e-38	-3.58151	4.50472e-54	-0.18423	0.901222	0.318613	0.797342	0.492104	0.446088
C7_04090C	orf19.7166	orf19.7166	-3.39089	5.66621e-69	-3.19734	6.95485e-56	-4.12892	1.95726e-163	-0.75927	0.0554314	0.198757	0.769674	0.941478	0.00675059
C6_00940C	orf19.95	orf19.95	-3.37706	1.94134e-12	-3.26406	2.84743e-46	-3.22989	6.56707e-43	0.117635	0.945285	0.108925	0.941957	-0.0258095	0.97798
C7_02610C	orf19.2371	orf19.2371	-3.37461	1.80915e-74	-4.56024	2.84762e-246	-4.32568	0	-0.966401	2.57507e-06	-1.18337	4.47025e-07	-0.231911	0.349416
C6_02740W	orf19.5547	orf19.5547	-3.35658	9.25259e-33	-2.41683	5.4769e-111	-2.38936	3.72824e-81	0.949777	0.0149997	0.939695	0.0131537	-0.0243518	0.944356
CR_05210W	orf19.557	orf19.557	-3.35054	1.27506e-40	-2.14552	4.48043e-53	-3.32373	3.21543e-134	0.0153956	0.988174	1.20522	0.00123647	1.1779	2.18041e-08
C7_04230W	orf19.7150	NRG1	-3.34168	1.78394e-64	-1.88386	5.3701e-27	-3.17659	3.17104e-95	0.151989	0.795294	1.45842	1.74894e-06	1.29335	1.80313e-08
C6_00160W	orf19.6321	PGA48	-3.33261	1.65707e-13	-2.98392	4.21378e-37	-3.35614	3.23277e-48	-0.041341	0.983053	0.343908	0.764424	0.371414	0.540076
C6_03700W	orf19.5741	ALS1	-3.31869	3.44258e-22	-3.01044	1.20393e-10	-3.58042	3.38604e-15	-0.277907	0.32064	0.30778	0.319579	0.571199	6.49e-05
C1_07290W	orf19.4439	orf19.4439	-3.31644	3.86557e-19	-3.10674	6.79516e-26	-3.17593	2.39733e-26	0.125481	0.93801	0.197397	0.890568	0.0593331	0.958879
C4_00010W	orf19.362	TLO9	-3.30702	2.12975e-05	-4.65915	1.37734e-105	-5.17229	1.41391e-16	-1.88075	0.054974	-1.34682	0.125443	0.525156	0.562959
C1_11520C	orf19.1168	ZCF3	-3.27527	2.99641e-20	-1.98189	6.69298e-33	-2.22297	3.07636e-93	1.03656	0.0295775	1.29407	0.00589462	0.243319	0.368913
C4_01710C	orf19.4623	orf19.4623	-3.27455	4.80287e-05	-1.84666	3.2271e-09	-2.30514	1.94952e-67	0.951796	0.444996	1.42742	0.257346	0.461029	0.412179
C6_01290C	orf19.136	QDR3	-3.27353	2.43712e-26	-2.20126	1.78351e-30	-2.2594	5.03962e-37	1.00327	0.0427012	1.07634	0.047442	0.0589788	0.911203
C1_14090W	orf19.7215.3	orf19.7215.3	-3.27257	4.27036e-29	-3.29105	1.20038e-210	-3.42465	0	-0.168453	0.776281	-0.0182668	0.983057	0.135677	0.497891
C1_03890W	orf19.4463	CIS308	-3.26206	0.00872216	-2.36464	0.0162392	-4.04672	0.0014649	-0.855748	0.897417	0.902774	1	1.72357	0.588905
C7_00110W	orf19.7111.1	SOD3	-3.24009	4.36906e-39	-3.98135	5.90641e-189	-5.71499	6.97014e-254	-2.50233	3.95666e-11	-0.738671	0.0816442	1.74455	1.01942e-08
C1_13150W	orf19.4942	orf19.4942	-3.23516	0.0272415	-1.86589	0.154133	-4.76304	0.00367204	-1.57721	0.820572	1.31735	1	2.87723	0.437189
CR_00550W	orf19.7480	orf19.7480	-3.2221	0.000545974	-3.02943	0.000450916	-6.26859	7.81211e-06	-3.03341	0.414693	0.195919	1	3.22086	0.291466
C2_10540W	orf19.5326	MIG2	-3.21584	8.56043e-19	-1.80409	1.63521e-12	-2.23095	7.31784e-24	0.973697	0.141507	1.41509	0.0220687	0.427951	0.371569
C3_02040C	orf19.1642	orf19.1642	-3.21396	6.48421e-25	-2.40753	2.37718e-87	-2.42035	2.57929e-126	0.776697	0.0651391	0.804404	0.0603593	0.0145168	0.958879
C2_08590W	orf19.3618	YWP1	-3.21054	4.41537e-112	-2.63647	4.4693e-68	-6.74487	0	-3.54593	3.31149e-102	0.575145	0.0253389	4.10642	2.1508e-139
C2_01960C	orf19.1508	orf19.1508	-3.1718	2.28946e-19	-1.72631	1.71988e-08	-1.88455	1.51024e-09	1.27717	0.0427444	1.44934	0.0219332	0.159086	0.828635
CR_07230W	orf19.6147	orf19.6147	-3.16862	9.55943e-18	-2.363	1.0416e-53	-2.37232	5.82775e-100	0.780822	0.144739	0.804571	0.134458	0.0103762	0.979322
C6_04420W	orf19.2125	orf19.2125	-3.15462	2.5038e-29	-3.91346	7.964e-118	-2.83579	1.40668e-93	0.298047	0.638927	-0.76157	0.190194	-1.07388	0.000228887
CR_07470W	orf19.6118	orf19.6118	-3.14977	4.24702e-27	-2.69295	6.80799e-78	-2.86946	1.76533e-88	0.259862	0.717293	0.456048	0.436718	0.181197	0.644158
C3_07370W	orf19.6754	orf19.6754	-3.14524	6.17483e-20	-1.9137	4.28725e-18	-2.42797	2.01069e-42	0.703399	0.265935	1.23339	0.0265731	0.516146	0.163865
CR_02060W	orf19.2607	orf19.2607	-3.13926	5.41018e-36	-2.90566	3.36236e-70	-3.40803	2.43312e-107	-0.290503	0.643403	0.230637	0.727289	0.505899	0.154421
C1_14430C	orf19.7260	orf19.7260	-3.12494	2.41854e-14	-2.1247	1.62995e-17	-2.58281	4.63912e-56	0.525689	0.520065	1.00143	0.164893	0.460556	0.288019
C5_01480W	orf19.4143	FYV5	-3.11987	5.19598e-05	-2.09521	1.11763e-35	-2.05461	1.25634e-52	1.04618	0.157997	1.01877	0.171867	-0.039516	0.921407
CR_04400W	orf19.529.1	orf19.529.1	-3.1123	2.40117e-06	-1.8744	0.000352465	-2.19697	2.49006e-05	0.888336	0.606697	1.24351	1	0.336852	0.812074
C4_07250C	orf19.3074	TLO10	-3.10809	6.99939e-33	-2.75181	1.42045e-75	-2.9418	3.42578e-117	0.152813	0.810726	0.357124	0.484847	0.190818	0.561237
C1_00090W	orf19.6103	orf19.6103	-3.10704	6.01372e-07	-1.50489	4.70491e-07	-2.3049	8.52396e-15	0.773721	0.57309	1.59929	0.11738	0.806301	0.151073
C6_02300C	orf19.3471	orf19.3471	-3.08984	2.0349e-15	-2.2859	1.14167e-25	-2.14301	4.97664e-34	0.930978	0.148541	0.804811	0.274386	-0.140543	0.786469
C5_00120W	orf19.5684.1	orf19.5684.1	-3.07551	1.86771e-07	-3.33101	2.09634e-29	-3.2737	3.32696e-45	-0.212176	0.90027	-0.270264	0.868053	-0.0665485	0.946785
C1_02980W	orf19.2989	GOR1	-3.06703	7.70252e-35	-3.93845	1.61598e-78	-3.80032	3.16856e-122	-0.744026	0.108933	-0.866553	0.122886	-0.137087	0.828635
C1_07430W	orf19.4424	PHO100	-3.06528	1.55746e-15	-3.0584	4.41506e-12	-4.05068	3.78465e-14	-0.999276	0.0834401	0.00790203	0.992679	0.999457	0.00573212
CR_04680C	orf19.1736	orf19.1736	-3.06287	6.36292e-16	-1.79982	2.13305e-08	-0.0826119	0.746852	2.96504	3.42411e-13	1.25909	0.12721	-1.71695	2.37058e-07
C5_05500C	orf19.4054	CTA24	-3.05681	1.38479e-18	-2.61757	3.23177e-78	-2.92855	1.64848e-182	0.10899	0.89694	0.439229	0.444118	0.314929	0.159968
C1_14480W	orf19.7266	orf19.7266	-3.04213	9.28426e-18	-3.1607	2.15233e-59	-3.25539	1.66667e-07	-0.235084	0.860656	-0.115884	0.914001	0.0955553	0.919655
C1_11260C	orf19.675.1	orf19.675.1	-3.03687	1.25872e-07	-3.32643	3.52853e-07	-3.31052	7.28234e-09	-0.25655	0.919406	-0.296309	1	-0.053728	0.983409
C6_01970C	orf19.687.1	RPL25	-3.01847	2.40354e-07	-2.50543	1.44116e-100	-2.57424	1.53232e-187	0.426698	0.693827	0.511445	0.628359	0.0710343	0.752512
C3_03610W	orf19.360	FUR4	-2.99679	9.37548e-14	-2.21412	7.8374e-09	-3.26993	2.03686e-17	-0.286061	0.841372	0.788539	1	1.05984	0.207319
C4_07150W	orf19.3088	orf19.3088	-2.97531	1.34177e-24	-2.35025	4.82364e-42	-2.56878	3.52993e-69	0.393238	0.503256	0.626551	0.250743	0.21941	0.560967
CR_03890W	orf19.467	WOR3	-2.97335	3.43361e-25	-2.47023	5.35112e-28	-3.73184	3.51073e-49	-0.76975	0.209547	0.501425	0.372802	1.25865	0.00100592
C6_00090W	orf19.6328	orf19.6328	-2.96649	0.00328825	-3.23274	1.35947e-99	-3.69885	4.57452e-135	-0.756802	0.510805	-0.267452	0.905491	0.473083	0.198368
C3_06350W	orf19.7420	orf19.7420	-2.95709	2.49028e-18	-2.91396	1.55208e-30	-2.84653	3.32539e-30	0.102303	0.940116	0.0413342	0.978239	-0.073289	0.934777
C4_04770C	orf19.3803	MNN22	-2.9476	1.4404e-56	-2.80193	5.03196e-73	-4.93678	6.34768e-151	-2.01071	1.28475e-08	0.144038	0.788553	2.13976	4.9598e-13
C3_07900C	orf19.6186	orf19.6186	-2.92313	2.004e-12	-1.75831	0.00331133	-2.22038	8.26165e-37	0.68393	0.361145	1.16707	0.156847	0.466328	0.415017
C5_02080C	orf19.3160	HSP12	-2.92127	0.000663314	-3.73541	3.46883e-11	-4.89227	1.05098e-11	-2.01031	0.44504	-0.81402	1	1.17787	0.619732
C3_03200C	orf19.319	orf19.319	-2.89457	0.000837316	-2.33132	1.698e-29	-2.57432	2.10229e-36	0.303805	0.806759	0.558287	0.738074	0.243018	0.619796
C2_08300C	orf19.1353	orf19.1353	-2.87758	1.43307e-08	-6.88133	8.16823e-16	-5.96726	5.24237e-07	-3.09324	0.0206066	-3.99446	1	-0.888915	0.800774
C6_03480W	orf19.5713	YMX6	-2.87712	1.44539e-44	-3.78971	3.74716e-60	-3.60484	1.43765e-75	-0.737548	0.128421	-0.904775	0.144101	-0.183303	0.816382
C1_09210C	orf19.4779	orf19.4779	-2.86204	2.61049e-34	-1.85314	1.20875e-31	-4.20895	3.30289e-118	-1.3589	0.000774427	1.01433	0.00719102	2.35911	1.14832e-20
C1_12910W	orf19.4921.1	orf19.4921.1	-2.86089	1.20751e-40	-2.93628	1.33572e-29	-3.87025	2.58183e-73	-1.0151	0.0325091	-0.069443	0.937844	0.930363	0.0474049
C1_11680C	orf19.1150.1	orf19.1150.1	-2.85163	1.99134e-17	-1.64173	2.61751e-06	-1.85657	2.83584e-13	0.98603	0.12588	1.22244	0.118586	0.218576	0.774107
CR_00250W	orf19.7509.1	ATP17	-2.84739	0.000126228	-2.81109	3.90168e-176	-2.76128	8.17441e-182	0.0688062	0.976294	0.033525	0.986939	-0.0480385	0.845429
C1_09480W	orf19.4812	PPT2	-2.84525	1.74717e-10	-2.7155	1.74345e-39	-2.85415	1.25113e-44	-0.0290415	0.986789	0.131008	0.916313	0.143957	0.81873
C1_06750W	orf19.6235	orf19.6235	-2.82052	6.95021e-09	-2.14337	4.12994e-12	-2.70495	1.93727e-25	0.0988465	0.951637	0.665509	0.531828	0.557277	0.368913
C5_04840C	orf19.3970	orf19.3970	-2.81485	1.7545e-11	-1.97015	2.74639e-34	-2.29638	1.85718e-58	0.499919	0.522772	0.843102	0.2	0.328874	0.279214
C5_03850W	orf19.1109	orf19.1109	-2.81109	9.16398e-17	-2.17535	1.95301e-76	-2.31794	7.1483e-154	0.476561	0.362901	0.632933	0.189944	0.143711	0.456851
CR_00270C	orf19.7507	orf19.7507	-2.8082	5.33363e-11	-1.94945	6.30148e-16	-1.91595	1.99594e-18	0.87917	0.250656	0.858645	0.291392	-0.0334722	0.961843
C1_02970W	orf19.2988	orf19.2988	-2.7998	8.79754e-64	-2.53785	1.69289e-147	-2.69531	1.58653e-204	0.088062	0.815718	0.262774	0.377078	0.15969	0.390164
C1_10710C	orf19.2350	orf19.2350	-2.79939	5.59751e-31	-2.24988	1.55728e-32	-2.54936	1.98494e-58	0.236049	0.558925	0.553837	0.160694	0.302324	0.266928
C7_02600C	orf19.2372	orf19.2372	-2.78153	6.27004e-74	-3.03034	1.50764e-223	-2.93821	2.18841e-172	-0.17326	0.612798	-0.24656	0.399735	-0.0888054	0.728882
C4_03760W	orf19.1302	orf19.1302	-2.77891	0.00408893	-1.58288	0.0471144	-2.73273	0.00290382	0.064158	0.988716	1.20016	1	1.13762	0.54732
C1_08170C	orf19.5094	BUL1	-2.77782	4.44411e-52	-2.96877	6.70314e-90	-3.60648	1.47428e-138	-0.849094	0.00959644	-0.192779	0.697406	0.641708	0.0280759
C2_05490W	orf19.3578	orf19.3578	-2.76951	1.15308e-05	-1.7346	5.79079e-10	-1.87296	1.71855e-13	0.877851	0.436123	1.03179	0.318456	0.140487	0.824987
CR_09460C	orf19.7341.1	orf19.7341.1	-2.74904	1.88708e-25	-1.78455	3.75824e-16	-2.09636	1.79699e-39	0.639971	0.132343	0.968038	0.0431299	0.31297	0.3914
C7_03900W	orf19.7192	orf19.7192	-2.74016	0.00659895	-3.81922	0.000671069	-2.47442	0.00860794	0.251198	0.953967	-1.03584	1	-1.30353	0.677027
C1_06180W	orf19.2661	TLO34	-2.73955	2.97422e-30	-3.40224	2.44464e-52	-2.80946	2.13305e-42	-0.0928358	0.923098	-0.656924	0.315648	-0.581391	0.267785
C3_06850W	orf19.6817	FCR1	-2.72027	2.94668e-22	-1.94826	8.48031e-15	-5.86027	2.66614e-33	-3.15043	3.66974e-11	0.774954	0.0693417	3.91043	3.08951e-25
CR_04750W	orf19.6316.4	orf19.6316.4	-2.70735	7.7196e-34	-1.40978	1.13669e-23	-1.62351	1.0981e-38	1.06787	9.48083e-06	1.29738	1.4449e-07	0.215664	0.246324
C2_09290W	orf19.4090.1	orf19.4090.1	-2.70607	1.21283e-28	-2.82489	5.24181e-44	-2.29612	9.81971e-38	0.394026	0.40985	-0.119016	0.881466	-0.526898	0.145681
CR_01440C	orf19.2529.1	orf19.2529.1	-2.68485	9.27293e-18	-4.2123	1.05163e-32	-5.20731	3.04878e-45	-2.5384	4.70075e-19	-1.52602	2.91525e-07	0.998732	0.000477902
C3_07800C	orf19.6175	orf19.6175	-2.6775	4.64453e-14	-1.69233	7.60977e-43	-1.94643	6.87907e-62	0.715346	0.154871	0.984291	0.0305235	0.256356	0.165689
C3_07880C	orf19.6184	orf19.6184	-2.67612	4.06872e-17	-2.82767	4.74629e-24	-2.91903	1.70132e-36	-0.26113	0.777286	-0.153874	0.894442	0.0922915	0.915689
C1_00040W	orf19.6112	CTA2	-2.67285	2.55707e-10	-2.21077	2.6181e-26	-2.48575	2.39346e-74	0.168777	0.86401	0.463585	0.548343	0.27939	0.439083
C1_10400C	orf19.4910	FGR41	-2.65745	5.30388e-12	-2.01803	1.04794e-47	-1.77276	1.78133e-70	0.868186	0.0948601	0.636215	0.262907	-0.244505	0.241588
C5_01900C	orf19.3181.1	orf19.3181.1	-2.65333	9.18358e-27	-2.30843	3.66126e-25	-2.85887	5.61281e-26	-0.213546	0.81893	0.348869	0.612247	0.551034	0.327535
C6_01990W	orf19.689	PLB1	-2.65034	2.39029e-16	-3.71228	3.5627e-57	-5.9378	1.44713e-33	-3.30446	1.33738e-12	-1.05934	0.0193364	2.2354	1.25345e-07
C6_04130C	orf19.4555	ALS4	-2.6478	9.42315e-38	-2.11064	2.95703e-36	-2.57566	4.7701e-77	0.0556221	0.88162	0.537145	0.0578989	0.466964	0.00723788
C1_09500W	orf19.4814	orf19.4814	-2.63738	0.00894954	-1.426	0.0593241	-1.76334	0.00531775	0.854276	0.732533	1.22118	1	0.345467	0.84079
C1_00220W	orf19.6081	PHR2	-2.63659	1.05326e-94	-2.46306	3.37593e-130	-0.19148	0.0242512	2.43024	6.41394e-100	0.175376	0.447801	-2.26927	1.97942e-139
CR_06140W	orf19.3869	orf19.3869	-2.63219	1.30517e-49	-2.56754	5.46778e-74	-3.46627	2.02171e-272	-0.84561	0.000553641	0.0647776	0.903562	0.896832	2.24935e-06
C4_06570C	orf19.2877	PDC11	-2.6119	2.93559e-41	-6.80399	0	-7.31838	4.24674e-285	-4.72188	2.78951e-256	-4.19059	1.20568e-162	0.517144	0.00011735
C2_00090W	orf19.1913	orf19.1913	-2.61129	5.40935e-10	-2.98196	2.96186e-55	-2.90816	1.17715e-50	-0.308891	0.752467	-0.37103	0.673763	-0.0738573	0.906644
C1_07480C	orf19.2797	orf19.2797	-2.60637	0.00049079	-0.885442	0.135504	-2.67412	8.9623e-05	-0.0612044	0.986789	1.72731	1	1.78316	0.0962519
C1_13140C	orf19.4941	TYE7	-2.60183	2.88985e-20	-4.36136	3.16915e-88	-5.32925	1.13207e-39	-2.74019	1.46941e-21	-1.75812	3.16936e-12	0.968971	0.00263689
C3_02310W	orf19.1614	MEP1	-2.58786	2.1461e-32	-2.59854	1.09782e-51	-3.03261	2.63622e-89	-0.461722	0.273486	-0.00972971	0.990724	0.43768	0.194158
CR_01190C	orf19.3234.1	SFT1	-2.58733	3.47965e-16	-2.4955	1.14232e-19	-2.3545	1.65795e-18	0.219592	0.810726	0.0907715	0.93584	-0.142512	0.855936
C1_02700C	orf19.2959.1	orf19.2959.1	-2.58477	1.0217e-11	-3.56974	1.60586e-15	-2.56396	1.47274e-13	0.00551364	0.995064	-0.987562	0.0943004	-1.00438	0.00116611
CR_00050W	orf19.7539	INO2	-2.57691	3.63504e-08	-0.753942	0.0192894	-1.24772	2.0713e-06	1.31642	0.075759	1.82582	0.00866597	0.495676	0.334583
C5_02410C	orf19.4250	orf19.4250	-2.57488	8.58285e-11	-2.01679	6.39596e-26	-2.08606	6.14206e-44	0.473704	0.526332	0.560329	0.445457	0.0717177	0.884535
CR_04270C	orf19.515	orf19.515	-2.57134	2.84311e-14	-2.07868	4.65856e-23	-2.54756	4.10064e-32	-0.000971229	0.999557	0.490206	0.505606	0.473893	0.30187
C6_03500C	orf19.5716	SAP4	-2.56776	0.0363322	-1.16711	0.286922	-2.30842	0.0524241	0.248156	0.964864	1.39294	1	1.13824	0.656259
C1_11330C	orf19.670	SMT3	-2.55724	2.28767e-19	-2.5895	9.22114e-79	-2.54788	4.27991e-105	-0.00681604	0.994389	-0.0311965	0.963671	-0.0386653	0.896202
C3_02610C	orf19.251	GLX3	-2.55183	9.52985e-26	-2.93846	4.58557e-139	-2.86299	1.05222e-191	-0.32424	0.433978	-0.385969	0.340515	-0.075216	0.786822
C6_04380W	orf19.1097	ALS2	-2.53739	1.62447e-34	-1.84419	1.01278e-20	-2.21289	1.07272e-54	0.311669	0.415393	0.696561	0.0899569	0.369118	0.223884
C3_01780C	orf19.1667.1	orf19.1667.1	-2.53195	1.32481e-20	-2.40112	1.3525e-24	-2.47725	3.48116e-27	0.041663	0.969138	0.132065	0.875742	0.0768751	0.910048
C1_14490C	orf19.7267	SAM35	-2.52126	2.67523e-06	-2.26736	2.01904e-18	-2.63615	1.04219e-25	-0.137269	0.935569	0.254276	0.846764	0.37536	0.54915
C5_04160W	orf19.3899	SDC1	-2.48742	1.17159e-11	-2.60098	4.69676e-29	-2.43184	7.2094e-40	0.0394058	0.978063	-0.10953	0.920824	-0.165817	0.784872
C7_04290W	orf19.7139	orf19.7139	-2.48447	1.17267e-06	-2.66702	2.59036e-37	-3.04828	3.50895e-55	-0.590469	0.566367	-0.180827	0.889745	0.391068	0.446353
C3_06380W	orf19.7424	NSA2	-2.47496	0.000615952	-1.47628	0.00507523	-2.13485	9.77693e-05	0.306896	0.886991	0.990621	1	0.663446	0.560554
C1_08240C	orf19.5103	orf19.5103	-2.47438	1.28009e-15	-3.27552	5.33552e-42	-3.29001	9.20895e-39	-0.82648	0.232497	-0.804426	0.241038	0.0106102	0.99108
C3_05170W	orf19.5992	WOR2	-2.47211	9.10702e-26	-3.35719	5.59213e-87	-1.18422	1.75825e-12	1.27228	0.00015154	-0.890965	0.047442	-2.17436	5.40404e-21
C1_00080C	orf19.6102	RCA1	-2.47179	2.85807e-08	-1.79083	6.97894e-24	-1.85695	4.89977e-43	0.598823	0.426012	0.681733	0.337481	0.0687366	0.872012
C2_06530W	orf19.29	orf19.29	-2.4673	4.084e-22	-1.37185	2.89426e-13	-1.21808	3.34002e-12	1.2359	0.000280147	1.09685	0.00685748	-0.152469	0.686836
C6_00530C	orf19.4205.1	orf19.4205.1	-2.46613	8.02163e-29	-2.16366	1.74106e-34	-2.06149	8.26534e-36	0.390268	0.373374	0.3006	0.572146	-0.102185	0.819238
C2_03520C	orf19.868	ADAEC	-2.46469	8.98166e-58	-2.53718	4.76407e-47	-2.90723	6.457e-159	-0.455672	0.0698056	-0.0733628	0.899041	0.368104	0.191701
C4_06820C	orf19.3127	CZF1	-2.462	8.23033e-35	-1.94026	5.06219e-31	-2.19451	3.37046e-44	0.252796	0.563666	0.521738	0.204311	0.255182	0.451945
C4_00450C	orf19.5674	PGA10	-2.46187	5.53403e-11	-7.87872	1.81652e-32	-9.46463	1.75355e-49	-7.01503	8.21482e-51	-5.4092	2.55752e-45	1.58595	0.151659
C4_02720C	orf19.2726	orf19.2726	-2.46051	8.00075e-27	-1.9087	3.29851e-41	-1.9636	1.38704e-56	0.479397	0.206791	0.553123	0.176904	0.0582979	0.870739
C3_03980C	orf19.2812	orf19.2812	-2.44838	8.7721e-05	-2.10249	0.000107119	-2.36405	1.44261e-05	0.0628261	0.982335	0.339777	1	0.26363	0.866327
C4_02480C	orf19.2754	TIM13	-2.43956	1.60967e-44	-2.08502	1.76648e-40	-1.86951	6.80456e-76	0.55595	0.0224082	0.353468	0.342401	-0.215758	0.385985
C3_06240C	orf19.7409.1	orf19.7409.1	-2.43908	1.28802e-11	-2.53199	3.63534e-73	-2.36249	3.13218e-86	0.0564247	0.957044	-0.0944449	0.913993	-0.166154	0.589578
C2_07300C	orf19.2287	RPA12	-2.43402	9.07633e-14	-2.10494	5.16797e-71	-2.19266	7.55216e-71	0.226624	0.738839	0.326162	0.571145	0.0878935	0.7652
C1_11410C	orf19.8278	orf19.8278	-2.43376	4.21295e-11	-1.65311	3.08641e-15	-1.65532	5.0585e-26	0.761731	0.152202	0.778631	0.182933	0.00364854	0.993982
C4_05780C	orf19.1264	CFL2	-2.42076	5.66922e-16	-1.89468	1.69107e-23	-2.80185	2.0173e-51	-0.398214	0.538921	0.52588	0.32865	0.90867	0.00249889
C2_06470W	orf19.24	RTA2	-2.41948	1.41113e-31	-2.32841	2.90414e-49	-2.75442	3.1438e-150	-0.348722	0.257858	0.0936003	0.85773	0.427987	0.0317652
C3_00090W	orf19.5466	RPS24	-2.4151	0.000239369	-2.08328	5.39386e-88	-2.11673	4.70557e-117	0.280368	0.801014	0.330102	0.756817	0.0361355	0.881238
C4_04350W	orf19.1412	orf19.1412	-2.41353	6.21209e-12	-2.28614	4.95313e-66	-2.08999	6.3517e-58	0.306449	0.655914	0.127221	0.875742	-0.193244	0.502334
C3_05610W	orf19.6996	MNN14	-2.41239	1.11694e-29	-2.34496	4.36226e-54	-2.58158	4.88595e-70	-0.181486	0.703904	0.0662696	0.905491	0.235905	0.416717
C5_02110W	orf19.4216	orf19.4216	-2.41032	1.57631e-06	-2.60618	2.36641e-09	-3.28367	7.29002e-11	-0.878661	0.55106	-0.19821	1	0.667183	0.610391
C6_02620C	orf19.5532	orf19.5532	-2.401	0.0389157	-2.61547	0.00646314	-0.960856	0.209538	1.439	0.505788	-0.190569	1	-1.65367	0.2887
C2_05480C	orf19.3577.1	orf19.3577.1	-2.39763	6.44556e-08	-2.63995	3.89125e-23	-2.90285	5.20222e-28	-0.521047	0.623574	-0.237925	0.847661	0.26974	0.731075
C6_01490C	orf19.3435	orf19.3435	-2.38108	0.000185093	-0.580497	0.275546	-1.40294	0.00249847	0.975039	0.433447	1.81005	0.0880582	0.823151	0.291629
C4_02610C	orf19.2738	SUL2	-2.37264	1.00703e-27	-1.81292	3.3166e-24	-1.10843	2.00635e-14	1.249	5.36159e-06	0.558015	0.224637	-0.70439	0.00291402
C4_04900W	orf19.3788.1	RPL30	-2.36088	4.71571e-20	-2.0306	3.3146e-125	-2.08426	3.25701e-157	0.259994	0.5474	0.3299	0.405902	0.0560982	0.762523
C2_00760C	orf19.2048	orf19.2048	-2.35757	0.000285023	-4.76168	0.000117142	-5.58228	2.0382e-13	-3.25498	0.0114613	-2.40791	1	0.850565	0.777271
C1_03680W	orf19.3066	ENG1	-2.35514	1.23055e-53	-1.69595	3.38934e-71	-0.249716	0.000235736	2.09026	7.48813e-49	0.660803	0.0018084	-1.44426	4.23503e-56
C2_00860C	orf19.2038	orf19.2038	-2.3533	0.00187745	-2.48222	2.73906e-06	-2.97336	3.44025e-07	-0.630008	0.759671	-0.128566	1	0.486909	0.741765
C1_14390W	orf19.7255	RPC10	-2.34871	6.35412e-09	-2.32478	1.35288e-21	-2.47803	5.59176e-28	-0.144235	0.881325	0.0243625	0.985521	0.155277	0.749902
C4_07240W	orf19.3076	orf19.3076	-2.34141	7.10704e-22	-2.1969	3.05895e-51	-2.27787	1.7491e-90	0.0466741	0.945285	0.145994	0.790811	0.0843042	0.782995
C1_14500C	orf19.7269	orf19.7269	-2.33814	0.018344	-2.09493	2.6747e-54	-2.15387	2.15275e-77	0.16591	0.947084	0.239453	0.913034	0.0607294	0.839008
C1_02770W	orf19.2965.1	orf19.2965.1	-2.33476	1.58182e-09	-2.40892	1.58039e-65	-2.30726	2.25034e-90	0.0133214	0.991452	-0.0787197	0.929125	-0.102557	0.731906
C3_02670W	orf19.259	orf19.259	-2.33105	1.2214e-08	-1.59611	2.19185e-17	-1.8514	2.93624e-36	0.460658	0.540624	0.735211	0.272763	0.258824	0.451945
C7_02910W	orf19.5170	ENA21	-2.30756	2.40159e-19	-2.02662	2.01859e-77	-2.98192	8.75552e-270	-0.689782	0.0224082	0.282535	0.466694	0.957317	3.17207e-23
C6_01900C	orf19.3392	DOG1	-2.29382	8.63035e-29	-3.18216	1.12856e-113	-2.44703	2.48644e-89	-0.171573	0.713153	-0.88856	0.010059	-0.73218	0.00112436
C2_09920W	orf19.1360	orf19.1360	-2.27868	1.33718e-17	-1.93613	2.04647e-26	-1.81555	4.91279e-30	0.44724	0.356188	0.345761	0.562048	-0.116881	0.786822
C2_10660W	orf19.5343	ASH1	-2.27612	2.63687e-42	-1.50316	5.40997e-16	-1.47786	2.41402e-33	0.782872	0.0010063	0.775605	0.0253389	-0.0222617	0.958971
C1_11360W	orf19.667.1	RPL37B	-2.26661	2.064e-23	-2.01461	2.44863e-104	-2.10245	8.92293e-233	0.147539	0.729409	0.252059	0.502179	0.0904057	0.561867
C4_04500C	orf19.3836	orf19.3836	-2.25519	2.42834e-14	-1.31003	4.17042e-22	-1.52897	9.39895e-44	0.709781	0.0779826	0.945117	0.0138558	0.221333	0.291657
C1_08520C	orf19.397	orf19.397	-2.24643	0.00214406	-1.54445	3.47594e-44	-1.76941	3.29662e-52	0.460377	0.752028	0.699913	0.590038	0.227015	0.282399
C1_01090C	orf19.3297	orf19.3297	-2.24425	3.22132e-16	-1.81745	6.72827e-42	-1.99987	1.15391e-81	0.227483	0.669686	0.428185	0.351544	0.185803	0.438168
C6_03030W	orf19.5585	SAP5	-2.24063	1.13088e-06	-1.56796	3.7229e-07	-2.04918	7.76235e-10	0.176014	0.884199	0.674753	0.390974	0.48335	0.373938
C3_07670W	orf19.6720	orf19.6720	-2.23714	1.63681e-43	-1.8736	3.98571e-54	-1.3688	1.02968e-41	0.852449	1.01378e-05	0.36382	0.252515	-0.502792	0.00172848
C2_00030W	orf19.1923	RRN3	-2.23382	6.11249e-14	-1.55534	3.13869e-18	-1.9529	5.92749e-41	0.263331	0.651691	0.678728	0.13857	0.400504	0.130247
C5_05460C	orf19.4046	orf19.4046	-2.23233	0.0434038	-2.02159	1.02652e-20	-2.49076	4.12766e-35	-0.276295	0.868355	0.206351	0.933608	0.470138	0.293416
C5_05050W	orf19.3997	ADH1	-2.21878	2.52695e-21	-5.11085	9.058e-75	-5.67994	2.76331e-128	-3.47575	1.39681e-102	-2.88844	2.94484e-47	0.572161	1.83068e-05
CR_10820W	orf19.7673	orf19.7673	-2.21651	0.00409216	-2.89211	6.90987e-40	-2.58507	1.82244e-131	-0.384083	0.674032	-0.683863	0.633698	-0.310207	0.406388
C6_01440C	orf19.3440	FRP5	-2.21097	3.69791e-05	-1.9842	2.86087e-06	-3.80117	6.0913e-11	-1.5838	0.299048	0.236063	1	1.81189	0.0931833
C2_02950W	orf19.5809	BNA31	-2.20957	2.3399e-16	-1.91678	2.45572e-15	-1.70895	4.19662e-16	0.484753	0.390611	0.293604	0.692599	-0.205657	0.706766
C1_14400C	orf19.7257	MLH3	-2.20817	1.71312e-12	-1.09781	9.16056e-12	-1.64328	5.8623e-24	0.548442	0.313698	1.10989	0.0100702	0.54768	0.029469
C5_03630C	orf19.6675	orf19.6675	-2.19104	4.91224e-24	-1.83742	2.19236e-30	-2.03734	1.74785e-38	0.135334	0.8064	0.354317	0.412808	0.203573	0.541124
C2_00130W	orf19.1906	orf19.1906	-2.18777	0.00144546	-0.0668242	0.880239	-0.130187	0.717654	2.04567	0.0132395	2.12094	0.0167303	0.0642941	0.93165
C1_04820C	orf19.760	orf19.760	-2.18671	2.69321e-13	-1.89725	1.61817e-25	-1.88774	5.94845e-53	0.282546	0.612444	0.286432	0.63756	-0.0087255	0.984586
C5_00450C	orf19.944	IFG3	-2.17185	2.98573e-22	-2.94268	3.54848e-40	-3.79469	9.50427e-98	-1.62674	1.34838e-05	-0.774485	0.127012	0.839569	0.0542119
C2_06590C	orf19.34	GIT1	-2.16736	1.47639e-09	-1.86446	5.57021e-05	-2.48418	1.83593e-08	-0.329092	0.348148	0.306498	0.433092	0.621839	0.000661433
C1_10020W	orf19.4869	SFU1	-2.16709	1.91371e-19	-1.50794	1.39031e-24	-1.77251	1.76491e-42	0.378185	0.351047	0.659415	0.0769452	0.266964	0.266772
C2_10640C	orf19.5342.1	MTR2	-2.16601	1.84289e-16	-1.92841	2.19847e-43	-2.06015	3.68187e-77	0.0882018	0.881636	0.237955	0.628359	0.134639	0.57605
C4_04320W	orf19.1415	FRE10	-2.16563	6.35372e-25	-0.889976	1.07902e-20	0.404519	1.0348e-12	2.55514	1.68145e-38	1.27799	1.82111e-08	-1.29211	5.87265e-47
C1_10390C	orf19.4909.1	RPL42	-2.16538	4.85003e-21	-2.18731	1.15484e-202	-2.1858	0	-0.0370144	0.949157	-0.0225644	0.967052	0.000499578	0.997189
C6_02280W	orf19.3469	orf19.3469	-2.16349	4.01543e-11	-0.617246	0.000365536	-0.350439	0.0400643	1.79796	2.54134e-06	1.54676	6.74244e-05	-0.264826	0.622188
CR_02330C	orf19.3736	KAR4	-2.16131	4.08204e-32	-2.25644	7.62069e-82	-2.39572	5.08353e-118	-0.250935	0.459155	-0.0959526	0.840916	0.141052	0.582871
CR_03790C	orf19.4377	KRE1	-2.15293	3.80286e-24	-1.5786	1.58755e-15	-2.53832	7.59406e-59	-0.400775	0.140092	0.574917	0.0882562	0.961156	2.53929e-06
CR_04530W	orf19.543	FUM11	-2.15252	1.8248e-29	-2.25899	1.11619e-128	-2.72212	2.02002e-218	-0.583223	0.0216145	-0.104387	0.797538	0.464737	0.000463468
C5_00050W	orf19.5694	orf19.5694	-2.15154	6.5559e-07	-1.2562	8.63969e-14	-1.76529	1.99976e-23	0.36954	0.666226	0.89299	0.150706	0.510861	0.0622718
C3_06640W	orf19.7453	orf19.7453	-2.14859	1.85141e-09	-1.37842	8.80154e-08	-1.29193	3.54761e-11	0.842412	0.140092	0.768987	0.25134	-0.0864476	0.882623
C6_00470C	orf19.4212	FET99	-2.14585	0.00693874	-1.56808	0.0194754	-1.73927	0.00818984	0.400017	0.824488	0.586265	1	0.172398	0.912058
C2_03880C	orf19.836.1	orf19.836.1	-2.14516	1.21504e-07	-2.37361	2.64363e-28	-2.08269	3.19461e-20	0.0527401	0.972506	-0.231443	0.812365	-0.293525	0.567784
C1_03970W	orf19.4472	orf19.4472	-2.14463	0.0444479	-2.40034	0.00741587	-1.36512	0.112435	0.770582	0.786881	-0.224097	1	-1.02039	0.605749
C5_00850C	orf19.588	orf19.588	-2.1444	4.48938e-26	-1.67998	1.75804e-17	-1.80152	1.09884e-28	0.326044	0.456681	0.469793	0.329916	0.127322	0.781431
C1_09880C	orf19.4855	BUD31	-2.14415	3.24294e-12	-1.63097	9.89629e-19	-1.61	1.21315e-31	0.518279	0.308486	0.514395	0.361796	-0.0184726	0.969317
CR_05990C	orf19.454	SFL1	-2.1434	5.34456e-32	-1.20429	2.51119e-09	-1.36479	3.16064e-27	0.763425	0.00139282	0.940765	0.00485034	0.161844	0.798184
C2_06430C	orf19.21	orf19.21	-2.1399	1.39332e-15	-2.3526	7.88237e-31	-2.79779	9.58361e-44	-0.668545	0.194088	-0.211223	0.772186	0.443718	0.33335
C3_07820W	orf19.6177	orf19.6177	-2.12645	1.595e-06	-2.79424	2.96232e-77	-2.74305	5.46218e-86	-0.629611	0.403058	-0.670326	0.345274	-0.0523492	0.91286
C1_10150W	orf19.4884	WOR1	-2.12364	0.000180404	-2.24279	1.18766e-05	2.17256	5.45605e-19	4.26828	1.76587e-30	-0.111826	1	-4.41329	6.69042e-38
C4_06450W	orf19.2889	orf19.2889	-2.1166	2.57385e-06	-1.40863	1.54195e-12	-1.58758	1.89106e-23	0.514664	0.514332	0.705836	0.319579	0.179385	0.642657
C5_02430W	orf19.4251	ZCF22	-2.10831	4.12098e-06	-1.80159	4.63887e-09	-1.71078	0.00010459	0.398729	0.771588	0.31095	0.787845	-0.0919498	0.93165
C4_00750C	orf19.4167	orf19.4167	-2.10546	3.83496e-27	-1.75318	2.4421e-33	-1.76792	2.5615e-38	0.323812	0.379799	0.353716	0.382136	0.0156486	0.970949
C1_07010W	orf19.6205	orf19.6205	-2.09998	1.75004e-09	-1.50635	7.19227e-12	-1.49734	2.56914e-25	0.587209	0.297544	0.594387	0.341405	-0.00710487	0.98956
C5_01510W	orf19.4146	SMD3	-2.09787	2.70197e-11	-1.929	1.82231e-35	-1.96666	1.87616e-48	0.113821	0.884245	0.165691	0.822542	0.03893	0.926193
C4_00060W	orf19.372	orf19.372	-2.09711	8.79084e-07	-1.77536	2.21979e-24	-1.9964	9.85161e-26	0.0819226	0.947295	0.319996	0.697288	0.223666	0.561835
C3_05570W	orf19.6992	QDR2	-2.09637	8.84851e-51	-1.62492	5.25802e-40	-1.8608	1.10758e-89	0.219619	0.299473	0.47274	0.0517246	0.238396	0.178653
C1_00370W	orf19.6072.1	orf19.6072.1	-2.094	4.16017e-09	-1.65562	3.20751e-15	-1.80501	1.9952e-23	0.270354	0.729655	0.440464	0.531828	0.153829	0.743116
C2_10560C	orf19.5334	ZSF1	-2.09302	5.13564e-13	-3.51684	3.39046e-68	-3.86145	7.4948e-94	-1.78714	5.75185e-08	-1.42123	7.65002e-05	0.349668	0.369027
C2_00110W	orf19.1910	orf19.1910	-2.09189	0.00015051	-1.97176	1.17001e-22	-2.09032	1.49234e-29	-0.0124258	0.994838	0.115254	0.92932	0.117044	0.822926
CR_06660W	orf19.700	SEO1	-2.08853	5.94071e-25	-2.04122	1.43635e-54	-2.07236	1.1256e-92	0.000964377	0.998693	0.0470112	0.930146	0.0322343	0.920948
C3_04210W	orf19.5863	orf19.5863	-2.08354	0.0438362	-1.58286	0.0251511	-2.27877	0.00847155	-0.210774	0.964864	0.503394	1	0.700381	0.69878
C4_00520W	orf19.4190	PAM18	-2.07607	4.14551e-12	-1.47871	4.17423e-52	-1.53082	1.94163e-62	0.529284	0.220274	0.596725	0.151487	0.0542027	0.807773
CR_07280W	orf19.6140	FRE30	-2.06589	1.34474e-08	-2.50969	1.71473e-92	-2.74605	1.78411e-75	-0.692829	0.219372	-0.441868	0.443025	0.236649	0.416694
C1_00490C	orf19.6059	TTR1	-2.06368	8.01562e-22	-2.12684	5.7243e-47	-1.91158	1.3563e-63	0.1375	0.742727	-0.060617	0.910491	-0.212863	0.332381
C6_03220W	orf19.5609	orf19.5609	-2.06063	2.13113e-15	-1.33904	1.73892e-17	-1.35465	4.02282e-22	0.68954	0.0401186	0.720974	0.0501769	0.0175995	0.958971
C6_01640W	orf19.3421.1	MED19	-2.05882	1.99539e-11	-1.62756	4.69676e-29	-1.77871	9.5091e-39	0.266727	0.665917	0.431321	0.425187	0.151897	0.634604
C5_04580C	orf19.3942	CSU57	-2.05619	6.16319e-11	-1.68861	2.71493e-25	-1.90671	6.20987e-34	0.137753	0.859331	0.368452	0.538172	0.218606	0.52007
C7_03270W	orf19.5126	orf19.5126	-2.05275	9.83296e-19	-0.702157	1.43822e-05	-0.866171	2.71565e-19	1.17151	5.27116e-06	1.35232	3.34988e-06	0.166293	0.722274
C4_05620C	orf19.1247	orf19.1247	-2.05188	1.53001e-17	-1.7737	2.6181e-26	-2.10176	2.77167e-33	-0.0621767	0.940994	0.277872	0.613528	0.327478	0.357795
C2_07270W	orf19.2284	orf19.2284	-2.0514	9.18908e-13	-2.43616	1.20948e-57	-2.17126	1.19525e-57	-0.134648	0.843518	-0.388192	0.480229	-0.265782	0.399021
C5_03570W	orf19.6668	orf19.6668	-2.03686	7.15979e-08	-1.65601	1.27041e-31	-1.76626	5.94845e-53	0.250386	0.740933	0.379573	0.56152	0.113647	0.705374
C5_00130C	orf19.5684	orf19.5684	-2.03281	1.07108e-16	-2.06982	8.96514e-85	-2.07111	2.44277e-138	-0.0549795	0.927676	-0.0373625	0.948561	0.0032958	0.98956
C3_00340W	orf19.5433	orf19.5433	-2.02919	3.12291e-09	-1.94633	4.93072e-41	-2.01091	2.26384e-76	0.00196245	0.998539	0.080999	0.920404	0.0653524	0.842625
CR_05340C	orf19.5288	IFE2	-2.02384	5.54171e-08	-6.13262	1.15302e-29	-7.94609	2.96775e-17	-5.98433	5.97507e-40	-4.10536	2.05909e-50	1.83215	0.0336339
C2_04460W	orf19.4506	LYS22	-2.0214	2.6658e-19	-1.92294	3.13248e-62	-1.54338	1.05086e-85	0.463695	0.122146	0.100457	0.837879	-0.3777	0.00564771
C5_05280C	orf19.4022	SDH4	-2.01978	6.31303e-20	-1.5306	1.52277e-37	-1.83829	1.8652e-70	0.166409	0.715304	0.489314	0.163854	0.309517	0.0990671
C7_00350C	orf19.7085	orf19.7085	-2.01947	8.03682e-11	-1.37108	1.11635e-18	-1.40554	5.40829e-28	0.595375	0.191368	0.646795	0.162264	0.0365684	0.915689
C4_00980C	orf19.4691	MRV1	-2.01884	0.00546548	-1.91526	0.00931338	-1.54856	0.027185	0.457882	0.79933	0.0922837	1	-0.37338	0.820679
C5_00430W	orf19.946	MET14	-2.0178	3.96e-25	-1.85812	8.62681e-55	-1.56712	4.8488e-76	0.435837	0.0952804	0.160213	0.684682	-0.289581	0.062787
C2_08140C	orf19.2170	PHM7	-2.01737	1.05977e-19	-2.26341	2.91152e-125	-1.1709	4.61507e-59	0.831648	0.000420381	-0.245042	0.483836	-1.09096	9.37592e-39
C1_04180W	orf19.1052	orf19.1052	-2.01491	4.63998e-31	-2.09033	2.53385e-117	-1.84988	3.87122e-225	0.148806	0.612967	-0.0749203	0.847599	-0.237922	0.0325134
C5_03410C	orf19.2639	orf19.2639	-2.01264	1.25192e-19	-1.39775	4.18169e-42	-1.59422	6.89427e-44	0.402473	0.261327	0.615251	0.0459794	0.199037	0.313483
CR_08890C	orf19.7284	ASR2	-2.01194	1.34804e-10	-1.88209	2.24565e-17	-2.0327	1.99044e-20	-0.0378007	0.968759	0.132036	0.838502	0.152752	0.694885
C1_11160C	orf19.2299	orf19.2299	-2.01148	1.25498e-12	-2.00813	3.00087e-70	-1.88172	6.85085e-80	0.112413	0.859143	0.00273853	0.997402	-0.124043	0.584816
CR_08310C	orf19.6398	orf19.6398	-2.00518	0.0133745	-2.07166	0.01412	-4.80678	1.76265e-05	-2.75975	0.273486	-0.0607341	1	2.68627	0.226234
CR_09240C	orf19.7322	orf19.7322	-2.00284	1.32961e-09	-1.84025	6.9192e-90	-1.87122	8.19114e-145	0.113631	0.873777	0.159843	0.80091	0.0327944	0.876758
CR_05330W	orf19.5288.1	orf19.5288.1	-2.00076	5.53727e-19	-2.15827	4.22667e-41	-2.15334	2.28843e-44	-0.169143	0.756268	-0.158232	0.787965	-0.00375439	0.994217
CR_07160C	orf19.733	orf19.733	-1.99773	7.75519e-05	-2.29106	6.54475e-11	-2.18027	2.75842e-11	-0.203835	0.876349	-0.299057	0.815322	-0.108989	0.909623
C5_05290C	orf19.4023	MRP2	-1.9933	9.68275e-09	-1.9133	8.06303e-70	-1.95764	1.96332e-96	0.0162614	0.988174	0.0768112	0.920369	0.0462823	0.854565
C4_00740W	orf19.4168	orf19.4168	-1.98959	3.47961e-08	-1.63421	1.45005e-23	-1.33305	1.85302e-16	0.636776	0.258305	0.352708	0.596445	-0.298964	0.289505
C1_06890C	orf19.6220.4	orf19.6220.4	-1.98372	4.42801e-15	-1.8794	1.31015e-131	-1.89261	8.79348e-305	0.074253	0.892677	0.103694	0.84074	0.0154187	0.922092
C2_03270W	orf19.903	GPM1	-1.97506	4.28602e-22	-3.02617	1.07153e-148	-2.79709	9.51856e-211	-0.837693	2.15333e-05	-1.04981	5.70556e-07	-0.226649	0.0358046
C4_06580W	orf19.2876	CBF1	-1.97043	3.67992e-11	-1.65436	1.42186e-26	-1.51068	1.69259e-48	0.44424	0.32496	0.316946	0.550696	-0.141653	0.592494
C1_14220C	orf19.7231	FTR2	-1.97005	2.39944e-47	-1.63993	6.17455e-65	-1.08607	8.43568e-54	0.868358	3.3528e-11	0.331325	0.122646	-0.55161	1.53463e-08
C4_03950C	orf19.787	orf19.787	-1.96439	3.55715e-14	-1.36915	2.85617e-08	-1.9639	1.27292e-26	-0.0150344	0.986789	0.597012	0.257331	0.597724	0.0830221
C3_07860C	orf19.6182	MRR2	-1.96108	1.48058e-05	-1.10285	5.34943e-05	-1.06977	9.17072e-06	0.877429	0.236162	0.859228	0.252064	-0.0312764	0.963951
C4_03160C	orf19.2674	orf19.2674	-1.95938	4.20954e-05	-1.39247	0.000480413	-1.72921	4.72646e-05	0.224785	0.874179	0.565803	0.595611	0.332926	0.713945
C1_09220W	orf19.4780	orf19.4780	-1.95934	2.12113e-20	-2.22227	1.59727e-43	-2.62448	1.23362e-74	-0.676873	0.0355614	-0.259653	0.572146	0.402891	0.155614
CR_05380C	orf19.5286	YCP4	-1.95401	7.68769e-23	-1.73439	1.67738e-54	-1.71057	1.63711e-48	0.228601	0.531191	0.220237	0.530608	-0.0217875	0.939571
C3_04440C	orf19.5894	orf19.5894	-1.95277	0.0348193	-0.416967	0.512719	-0.00728904	0.990397	1.93058	0.0914056	1.53667	1	-0.407234	0.656885
C2_08640C	orf19.3612	PST2	-1.95262	2.36516e-10	-2.09428	6.16793e-15	-1.54678	3.62865e-09	0.391174	0.426012	-0.139181	0.842829	-0.545297	0.142763
C5_03400C	orf19.2639.1	orf19.2639.1	-1.95247	6.7719e-10	-1.48105	2.22193e-40	-1.38565	1.09688e-37	0.549189	0.242218	0.470037	0.325575	-0.0931847	0.702898
CR_08010W	orf19.596.2	DAD4	-1.94995	9.11198e-11	-1.97116	3.09013e-40	-1.69857	8.6564e-54	0.236847	0.685425	-0.0245513	0.979438	-0.272963	0.266713
C4_01960C	orf19.4596	orf19.4596	-1.94842	4.08501e-06	-1.35286	3.46343e-16	-1.27002	8.26648e-18	0.660659	0.314151	0.593576	0.375615	-0.0807093	0.824809
C4_06120W	orf19.4716	GDH3	-1.94625	3.9964e-26	-1.85686	8.07058e-64	-2.18692	1.28622e-159	-0.255698	0.373092	0.0918698	0.825816	0.332479	0.0197077
C1_13870W	orf19.5025	MET3	-1.93873	5.80928e-31	-1.84504	2.4657e-64	-1.50812	3.63808e-72	0.415619	0.04434	0.0949483	0.793144	-0.335076	0.00714147
C6_03250W	orf19.5612	BMT4	-1.9307	9.78409e-16	-1.54388	8.5173e-20	-3.47075	2.90034e-77	-1.55556	1.95968e-06	0.389344	0.301915	1.93017	4.39655e-19
C4_00230W	orf19.5648	orf19.5648	-1.92979	1.87575e-10	-2.26328	3.73959e-67	-2.19692	3.91102e-117	-0.282828	0.600379	-0.335881	0.521402	-0.0658762	0.818392
C3_00060W	orf19.5467	TLO7	-1.92226	4.11764e-16	-1.55952	1.69638e-15	-1.93892	1.2744e-16	-0.0311257	0.978139	0.362542	0.489808	0.380807	0.38495
C2_07590W	orf19.1866	VMA10	-1.91257	4.11041e-12	-1.85238	1.0322e-62	-1.68427	1.79443e-66	0.21268	0.678826	0.0598847	0.923806	-0.166213	0.380397
CR_00020W	orf19.7544	TLO1	-1.90921	4.0296e-08	-1.5129	5.92257e-17	-1.78563	6.43293e-37	0.109896	0.898936	0.397502	0.52686	0.273947	0.383399
C3_04340W	orf19.5877	ATF1	-1.90671	2.85934e-38	-2.19579	2.1705e-129	-2.2926	3.77173e-149	-0.401156	0.0671175	-0.287791	0.258667	0.098641	0.632145
C2_02620W	orf19.1588	orf19.1588	-1.90536	7.79466e-14	-1.6877	1.06772e-37	-1.82033	4.86937e-63	0.0687923	0.915429	0.218195	0.665169	0.13487	0.601772
C4_02370C	orf19.2767	PGA59	-1.90235	1.02145e-12	-1.46401	1.81033e-21	-1.6317	8.56181e-58	0.253391	0.540051	0.43728	0.266072	0.169476	0.380709
C3_03320W	orf19.330.1	RUB1	-1.89785	2.03114e-11	-1.96978	1.92553e-40	-2.08736	1.07793e-54	-0.205451	0.724653	-0.0715791	0.918047	0.11992	0.705075
C2_00210W	orf19.2111.2	RPL38	-1.89366	0.00110987	-1.85254	1.68178e-69	-1.79565	1.13066e-100	0.0807359	0.958676	0.038038	0.981032	-0.055595	0.796421
C7_04310C	orf19.7131	orf19.7131	-1.8907	0.000448366	-0.788699	0.0108951	-1.27455	2.7252e-11	0.598286	0.521803	1.10293	0.442825	0.489122	0.572353
C7_04270C	orf19.7141	UFE1	-1.89029	9.64608e-07	-1.25847	3.68714e-16	-1.55892	2.68915e-26	0.316408	0.671316	0.631633	0.281573	0.302368	0.268184
C5_00380W	orf19.952	orf19.952	-1.88826	7.89864e-17	-0.894472	1.22067e-05	-1.09822	3.54801e-16	0.776843	0.00884244	0.997739	0.00866597	0.205208	0.52812
C3_00520W	orf19.5411	orf19.5411	-1.88823	3.40672e-05	-1.53254	7.63161e-15	-1.37427	3.36569e-32	0.498205	0.512748	0.356669	0.669775	-0.156324	0.661137
C2_00610C	orf19.2066.1	ATP18	-1.88694	2.08416e-26	-1.91174	7.32961e-47	-1.75096	3.25128e-53	0.121538	0.631586	-0.0242631	0.947014	-0.159098	0.291283
C7_01930C	orf19.6528	orf19.6528	-1.88431	2.02773e-12	-1.5547	8.58207e-25	-1.53185	4.17136e-35	0.337949	0.473985	0.329707	0.513803	-0.0217627	0.955869
C7_00190W	orf19.7104	orf19.7104	-1.88234	9.20362e-07	-1.66085	2.53898e-37	-1.38861	5.63756e-25	0.477404	0.447281	0.220075	0.761765	-0.270302	0.25746
CR_03360W	orf19.2386	orf19.2386	-1.881	9.59835e-09	-1.09298	1.09224e-20	-1.18229	6.45815e-32	0.681184	0.108285	0.787149	0.0619251	0.0917089	0.633555
C6_04240W	orf19.1082	orf19.1082	-1.87841	2.1154e-10	-1.22203	1.50889e-13	-1.12991	6.51015e-10	0.734502	0.122997	0.654872	0.167888	-0.0913626	0.824987
C2_09680W	orf19.1386	orf19.1386	-1.87314	1.28877e-09	-2.02815	1.62977e-36	-1.87184	1.89735e-40	-0.0164353	0.987895	-0.158584	0.83131	-0.155442	0.667919
C4_06790W	orf19.3130	orf19.3130	-1.86871	4.15431e-19	-1.09592	2.74065e-18	-1.3319	2.25465e-35	0.520525	0.0619237	0.773384	0.00447612	0.238584	0.171133
C6_03360C	orf19.5625	orf19.5625	-1.86263	0.0125648	-1.42323	0.108931	-1.29672	0.0201635	0.55334	0.719301	0.457101	1	-0.121304	0.950441
C3_07600W	orf19.6730	orf19.6730	-1.85892	1.04055e-15	-1.01232	2.26372e-11	-1.05984	3.34483e-23	0.78285	0.00581757	0.848126	0.00959828	0.0505383	0.867674
C4_01360W	orf19.4651	PGA53	-1.85291	3.70317e-09	-1.65194	6.20783e-07	-0.441505	1.60883e-10	1.39554	2.39214e-05	0.197037	0.863284	-1.21111	0.00117296
CR_07330W	orf19.6135.1	SMX4	-1.85115	2.96206e-14	-1.68308	2.50213e-44	-1.78749	8.88095e-61	0.0487872	0.943892	0.16827	0.735294	0.105934	0.680586
C1_08530W	orf19.398	orf19.398	-1.84887	0.0125433	-1.31036	0.0230983	-1.42966	0.00707373	0.404071	0.816632	0.543388	1	0.123049	0.929219
C4_04380C	orf19.1409.2	orf19.1409.2	-1.84847	2.29215e-10	-1.34532	6.11479e-11	-1.43579	9.26847e-17	0.396743	0.4318	0.504787	0.328599	0.0932831	0.824987
C1_06460C	orf19.6265	RPS22A	-1.84495	3.84665e-12	-1.98275	9.53677e-147	-1.9828	0	-0.154831	0.752753	-0.139053	0.782576	0.00202004	0.99087
C2_09660W	orf19.1388	orf19.1388	-1.84427	1.11512e-09	-1.18163	1.61954e-22	-1.18418	1.87127e-28	0.642795	0.0958908	0.660858	0.0896095	0.00435147	0.985422
C1_02030C	orf19.4522	orf19.4522	-1.84388	1.27607e-11	-1.33818	2.46378e-12	-1.84602	2.29047e-13	-0.0145673	0.989524	0.505675	0.296468	0.509575	0.19483
C3_03900C	orf19.6925	HTB1	-1.84191	1.43565e-06	-1.66823	2.56998e-65	-1.62517	4.67778e-70	0.199419	0.871665	0.171496	0.892457	-0.0411247	0.848052
C3_00370C	orf19.5430	BUD21	-1.84056	1.44442e-08	-1.48759	3.00526e-30	-1.45774	2.57209e-50	0.365203	0.474753	0.350517	0.498163	-0.028171	0.911971
C1_04240C	orf19.1059	HHF1	-1.83285	2.06388e-37	-2.2331	1.34734e-60	-1.86736	1.79127e-189	-0.0506805	0.874433	-0.398945	0.163477	-0.362505	0.0238698
C2_10850C	orf19.5368	orf19.5368	-1.8289	4.25888e-11	-1.08708	4.18384e-12	-1.33108	2.34133e-41	0.482456	0.236707	0.742528	0.0685197	0.245669	0.27929
C4_00760W	orf19.4166	ZCF21	-1.82428	7.7134e-22	-0.92964	1.69854e-07	-0.203479	0.062985	1.60583	1.90323e-15	0.897729	0.00580908	-0.723687	9.91009e-05
C2_01750C	orf19.1486	orf19.1486	-1.82365	2.01289e-09	-0.312626	0.124208	-0.892267	5.56949e-09	0.917494	0.0277343	1.51323	6.81795e-05	0.58183	0.0170946
C6_03930W	orf19.5770	OPT8	-1.82282	2.15075e-29	-1.33478	4.97931e-24	-1.79138	4.58741e-45	0.0141913	0.982335	0.489297	0.101196	0.459894	0.0248716
CR_07290W	orf19.6139	FRE7	-1.81745	4.00358e-06	-2.58935	4.73819e-92	-2.82491	9.64331e-139	-1.02085	0.219122	-0.767969	0.403731	0.237667	0.235239
C6_03540W	orf19.5720	orf19.5720	-1.80835	8.50199e-17	-1.79566	1.92708e-53	-2.00461	6.09091e-82	-0.211024	0.602833	0.0139752	0.984297	0.210467	0.320967
C5_03830C	orf19.1111	orf19.1111	-1.80457	1.02974e-05	-1.19769	8.19559e-11	-1.52306	1.29593e-32	0.26223	0.745655	0.606752	0.335891	0.329133	0.223853
C4_05820W	orf19.1267.1	orf19.1267.1	-1.80053	1.50982e-10	-1.78643	6.25293e-23	-1.77725	2.65661e-51	0.00816472	0.992672	0.0108169	0.989862	-0.00903522	0.982685
CR_01200W	orf19.3234	OYE22	-1.80011	0.000428806	-2.50893	1.97953e-07	-2.96389	7.54381e-09	-1.20385	0.355756	-0.706314	1	0.481151	0.750068
C4_07230C	orf19.3077	VID21	-1.79968	2.1982e-14	-1.02222	2.94251e-07	-1.31247	2.81564e-29	0.471468	0.163487	0.778722	0.0503648	0.292075	0.292733
CR_10650W	orf19.7650	LTV1	-1.79869	1.27512e-12	-1.2873	1.15035e-26	-1.17131	7.22922e-27	0.6108	0.0540886	0.510789	0.133264	-0.113672	0.518481
CR_07630C	orf19.6286.2	RPS27	-1.79825	1.85141e-09	-1.27338	2.08836e-29	-1.16524	6.89963e-44	0.616338	0.112286	0.523235	0.202955	-0.106579	0.538295
C1_13820C	orf19.5020	orf19.5020	-1.79698	3.41434e-21	-0.982992	1.76076e-09	-1.30837	2.13573e-24	0.472402	0.0188279	0.815116	0.000721568	0.327653	0.0717157
C3_07440W	orf19.6745	TPI1	-1.79673	9.94546e-19	-2.52483	6.47416e-75	-2.51095	7.80273e-42	-0.72941	1.27888e-05	-0.726422	0.000226432	-0.0113788	0.953824
CR_03280W	orf19.2396	IFR2	-1.7963	7.30573e-36	-2.07491	3.77607e-74	-2.19181	6.85264e-110	-0.409994	0.0291823	-0.276996	0.266072	0.118584	0.548854
C2_07540W	orf19.1873	orf19.1873	-1.79611	3.16755e-22	-1.70511	5.90947e-66	-1.81348	2.82862e-127	-0.0327635	0.946137	0.0905122	0.829093	0.109577	0.518481
C4_01050C	orf19.4684.2	RPL40B	-1.79423	7.7573e-33	-1.42648	7.95611e-64	-1.38928	8.74823e-120	0.389461	0.0251436	0.367939	0.0863459	-0.0355319	0.806632
C3_05540C	orf19.6989	orf19.6989	-1.79105	0.000883648	-0.929124	0.0031808	-1.61926	1.4583e-10	0.15386	0.909801	0.854848	0.313919	0.690247	0.0919051
C4_04520W	orf19.3831	orf19.3831	-1.79061	3.102e-23	-1.40109	8.9526e-39	-1.56743	1.08822e-65	0.206862	0.439869	0.388849	0.124995	0.168117	0.215042
C1_00020C	orf19.6114	orf19.6114	-1.78196	3.27154e-09	-2.12078	1.91625e-45	-2.11507	1.10721e-71	-0.350701	0.502848	-0.336991	0.538736	-0.00200655	0.99519
C5_03800W	orf19.1114	orf19.1114	-1.78002	1.48366e-09	-1.3648	4.32642e-31	-1.60812	4.97607e-26	0.157686	0.815566	0.41319	0.380097	0.244187	0.350027
CR_04590C	orf19.550	PDX3	-1.776	5.23157e-11	-2.24543	1.07824e-37	-2.43793	1.45243e-22	-0.676977	0.0151245	-0.468591	0.15902	0.194215	0.289505
C1_13940W	orf19.5032	SIM1	-1.77287	6.32625e-28	-1.42689	7.72326e-50	-1.36607	4.83265e-135	0.391516	0.0504868	0.34796	0.170941	-0.0583588	0.728794
C1_06740C	orf19.6236	NOP6	-1.77037	1.91213e-34	-1.30595	1.1762e-29	-1.44251	1.07558e-65	0.311919	0.0699615	0.46548	0.0367092	0.138924	0.407114
CR_07480W	orf19.6117	orf19.6117	-1.76869	2.39321e-11	-1.64993	2.13501e-17	-1.72511	2.00886e-20	0.0285321	0.965695	0.119612	0.790669	0.0774978	0.794576
C1_11270W	orf19.675	orf19.675	-1.76472	1.60662e-09	-1.90325	4.03541e-41	-2.35639	1.10393e-73	-0.608477	0.121693	-0.137517	0.807154	0.455491	0.00453477
CR_00240W	orf19.7509.2	LSM6	-1.76281	1.28771e-13	-2.13044	4.80841e-32	-2.08007	1.29083e-43	-0.332336	0.352465	-0.368282	0.378685	-0.0492075	0.902458
C5_01550C	orf19.4149	orf19.4149	-1.75932	1.23463e-05	-2.23121	9.54453e-49	-2.16504	3.06778e-88	-0.421405	0.540401	-0.477264	0.46367	-0.0669383	0.848052
C5_00170W	orf19.5680	orf19.5680	-1.75762	2.80683e-06	-1.37607	1.00604e-23	-1.5675	4.52267e-40	0.174246	0.822322	0.379365	0.541821	0.19243	0.433143
C1_07580C	orf19.2787	PRY1	-1.75661	0.0216112	-0.208718	0.727418	2.67216	1.09701e-18	4.40561	3.64424e-25	1.55482	1	-2.8812	1.70012e-24
C3_00010C	orf19.5474	orf19.5474	-1.7558	6.29979e-06	-2.17792	1.77619e-19	-1.74746	2.11386e-15	-0.0120496	0.993464	-0.421565	0.620441	-0.42485	0.390887
C4_05860W	orf19.1273	orf19.1273	-1.75333	0.0086637	-1.62212	8.92079e-35	-1.63755	2.81125e-49	0.098506	0.925328	0.127464	0.92932	0.0165318	0.957141
C4_07210W	orf19.3084	orf19.3084	-1.75293	6.33167e-07	-1.59367	1.89712e-22	-1.09803	1.16337e-11	0.637394	0.24383	0.159753	0.839696	-0.492453	0.0547337
CR_01710W	orf19.2564	orf19.2564	-1.74157	4.38885e-09	-1.01856	1.82023e-17	-1.01933	1.35231e-21	0.704941	0.0670738	0.721875	0.0693417	0.0027726	0.991374
C2_00200W	orf19.2112	orf19.2112	-1.74152	1.61885e-09	-0.874216	5.77829e-08	-1.03378	8.03662e-14	0.691338	0.0607788	0.866901	0.0199334	0.161816	0.481957
C2_08060W	orf19.2178.1	orf19.2178.1	-1.73977	1.54907e-07	-1.93666	1.25869e-20	-2.04963	9.93794e-27	-0.330311	0.631632	-0.197383	0.804993	0.117452	0.824434
C1_02880C	orf19.2977	MIA40	-1.73854	8.15397e-17	-1.11994	2.72728e-37	-1.34144	1.23658e-94	0.380593	0.185766	0.618232	0.0240407	0.223524	0.0491768
C1_06470W	orf19.6264.4	orf19.6264.4	-1.73303	1.33093e-11	-2.00354	5.10791e-96	-1.85934	1.11074e-249	-0.143086	0.763754	-0.272608	0.506548	-0.142952	0.265754
CR_09930W	orf19.7567	orf19.7567	-1.72818	1.67226e-11	-2.00192	8.22863e-19	-1.95112	1.32397e-21	-0.236736	0.640875	-0.272757	0.633698	-0.0493866	0.929115
C2_05370C	orf19.3568	RXT3	-1.72665	3.98705e-18	-0.836398	1.83567e-07	-0.841747	3.73889e-18	0.869792	0.000105218	0.891462	0.0036175	0.00672638	0.984812
C3_07280C	orf19.6770	orf19.6770	-1.72373	1.62616e-10	-1.51011	1.50173e-16	-1.7922	4.68495e-26	-0.0809725	0.912277	0.216197	0.708284	0.283567	0.38495
C7_01490W	orf19.6580	orf19.6580	-1.71994	4.51407e-17	-1.23414	6.92454e-28	-0.861823	1.93669e-30	0.84289	0.000220362	0.484845	0.117556	-0.371231	0.00462486
CR_02280W	orf19.3740	PGA23	-1.71702	8.88701e-07	-2.93624	1.79177e-41	2.27118	4.22419e-77	3.97408	2.38944e-44	-1.21766	0.0217849	-5.2071	1.50971e-259
C2_00290W	orf19.2104	orf19.2104	-1.70959	2.65454e-05	-1.00291	1.22222e-09	-1.36055	7.89794e-17	0.3296	0.678105	0.705378	0.24868	0.360469	0.191748
CR_04820W	orf19.6311	orf19.6311	-1.70867	8.40366e-07	-1.79197	1.1117e-07	-1.90327	1.04661e-09	-0.207267	0.774388	-0.0787519	0.933608	0.113485	0.878373
C7_02120C	orf19.6503	orf19.6503	-1.70752	1.88976e-07	-1.02071	6.70928e-18	-1.17319	9.48671e-36	0.517198	0.277487	0.684862	0.120395	0.154238	0.413048
CR_06820W	orf19.1852	orf19.1852	-1.70678	2.572e-15	-1.50387	3.69298e-18	-1.55002	5.71058e-24	0.139018	0.784853	0.204799	0.69646	0.0497835	0.911971
CR_09830W	orf19.7554	orf19.7554	-1.70657	2.63399e-16	-1.70963	2.06651e-41	-1.45451	7.66603e-39	0.237459	0.517056	-0.000999506	0.997984	-0.252852	0.224137
C1_05760C	orf19.2475	PGA26	-1.70286	5.72232e-07	-0.823381	9.38499e-05	-3.50813	1.98235e-58	-1.82554	0.000303764	0.87847	0.094663	2.68814	1.17285e-20
C6_00520W	orf19.4207	orf19.4207	-1.69942	7.18656e-14	-1.36115	1.87602e-11	-1.56593	3.26566e-17	0.119843	0.837343	0.33934	0.519588	0.205769	0.627475
C4_03930C	orf19.789.1	orf19.789.1	-1.6992	5.98472e-23	-0.978516	1.51433e-07	-0.90378	1.0582e-15	0.780497	4.56088e-05	0.723512	0.0272276	-0.0729199	0.828635
C1_00520W	orf19.6056	orf19.6056	-1.69516	7.77087e-06	-1.45513	7.24317e-28	-1.56081	7.95049e-38	0.117536	0.893625	0.238356	0.734478	0.107071	0.706766
C2_03370W	orf19.889	THI20	-1.69382	3.36253e-17	-1.5869	1.21554e-31	-1.84467	4.76855e-43	-0.168025	0.706886	0.106257	0.836692	0.259597	0.316581
CR_08900C	orf19.7285	orf19.7285	-1.69119	1.05949e-13	-1.09549	1.80725e-11	-1.19795	3.95216e-22	0.477151	0.142884	0.594528	0.0922729	0.103777	0.720858
C7_01800C	orf19.6540	PFK2	-1.69031	3.72552e-17	-2.31137	2.14835e-55	-2.64064	4.65263e-42	-0.964903	1.06388e-09	-0.618377	0.00431157	0.332128	0.00920339
CR_00810W	orf19.3275	orf19.3275	-1.68897	6.33894e-16	-1.25102	3.6611e-21	-1.31363	1.12656e-23	0.35897	0.286784	0.436951	0.183296	0.0643025	0.823451
C6_02520W	orf19.5521	ISA1	-1.68656	1.09092e-30	-1.08287	1.88701e-14	-1.50986	9.85685e-89	0.161196	0.522508	0.605859	0.0268703	0.429572	0.00992639
C3_03850C	orf19.6930	SOL1	-1.68648	4.28679e-08	-1.29403	9.82605e-15	-1.32425	4.47136e-30	0.34432	0.513222	0.391177	0.464055	0.0325488	0.93052
C1_11480W	orf19.655	PHO84	-1.68378	7.54734e-11	-1.59021	3.63887e-58	-2.09421	7.4892e-230	-0.425206	0.234461	0.0967937	0.855015	0.50657	2.64405e-06
C2_00010W	orf19.1925	TLO5	-1.68173	2.79411e-08	-0.864099	2.43633e-12	-1.02895	4.93958e-15	0.638655	0.142299	0.816998	0.0422958	0.166454	0.46933
C3_00360W	orf19.5431	orf19.5431	-1.67915	1.11073e-05	-1.66084	1.24676e-06	-3.69189	5.01017e-18	-2.02952	0.00446617	0.0168856	0.990033	2.032	0.00114981
C1_08470W	orf19.392	orf19.392	-1.67634	7.03378e-05	-1.17513	3.67745e-23	-1.5923	2.58654e-44	0.0644275	0.953029	0.499954	0.432984	0.420193	0.0140577
C1_04720W	orf19.772.1	orf19.772.1	-1.67474	8.03287e-08	-1.66343	8.72036e-23	-1.7632	1.50607e-30	-0.101457	0.892605	0.00969404	0.991519	0.0998806	0.781431
C4_00430W	orf19.5672	MEP2	-1.67472	6.41763e-10	-1.02	0.000116111	-1.07035	3.74945e-09	0.588994	0.193164	0.655326	0.246859	0.0517216	0.928537
C4_00210W	orf19.5646	orf19.5646	-1.66839	3.17559e-08	-1.6428	3.56778e-14	-1.71197	1.67043e-25	-0.0619145	0.945274	0.027879	0.979579	0.0741315	0.888518
C1_08440C	orf19.389	orf19.389	-1.66366	5.14356e-12	-2.30642	7.30082e-33	-1.54482	2.44161e-20	0.105849	0.860656	-0.642084	0.162589	-0.761654	0.00650597
C3_01980C	orf19.1650	TOM6	-1.65763	3.13253e-08	-1.77597	1.41118e-43	-1.84119	2.48112e-48	-0.199135	0.729409	-0.118714	0.845856	0.0674388	0.794576
C2_05330C	orf19.3563	orf19.3563	-1.65644	3.43941e-07	-0.609389	0.000867229	-1.16244	5.18876e-08	0.483704	0.436287	1.04733	0.0194814	0.553826	0.0653833
CR_06760C	orf19.1860	LSC2	-1.65499	4.0015e-20	-1.72088	4.32636e-99	-0.638481	9.60396e-21	1.00033	1.511e-07	-0.0655476	0.871056	-1.0801	4.288e-34
CR_04500C	orf19.541	orf19.541	-1.65334	3.63004e-20	-1.23901	3.51158e-18	-1.54663	1.36549e-33	0.091864	0.840174	0.415901	0.212882	0.309862	0.181606
C2_07670C	orf19.2215	GLE1	-1.65102	1.98233e-12	-1.1414	6.77279e-21	-1.20027	9.91385e-39	0.434626	0.195644	0.508235	0.145083	0.0602328	0.803416
C1_03830C	orf19.1026	orf19.1026	-1.65081	2.01926e-06	-0.930454	6.00559e-15	-1.09539	1.45409e-24	0.539473	0.28359	0.718763	0.117049	0.166546	0.377462
C2_02810C	orf19.5825	NCB2	-1.64992	3.55286e-06	-1.25372	3.20222e-28	-1.19104	6.79598e-43	0.442367	0.422419	0.394264	0.475622	-0.0611316	0.786469
C6_04320C	orf19.1090	orf19.1090	-1.64419	9.40135e-09	-1.22618	8.14252e-07	-1.33723	3.76209e-09	0.290913	0.632937	0.422396	0.504665	0.114814	0.838819
C5_04560C	orf19.3940.1	CUP1	-1.6412	3.37977e-10	-2.32679	2.64174e-30	-2.00493	1.01767e-07	-0.376519	0.242751	-0.684762	0.00213889	-0.321676	0.171669
C1_04470C	orf19.6840	orf19.6840	-1.6399	0.00207791	-1.95119	4.81314e-17	-2.70279	3.56542e-30	-1.07699	0.180986	-0.315188	0.759539	0.751974	0.0386098
CR_06330C	orf19.3887	orf19.3887	-1.63654	3.82759e-06	-1.3155	9.85392e-34	-1.16433	1.6923e-36	0.454741	0.397901	0.319419	0.582951	-0.149203	0.360907
C1_10110W	orf19.4880	orf19.4880	-1.63531	5.38904e-09	-0.399935	0.097921	1.29478	1.50066e-17	2.91281	9.50866e-44	1.23844	0.0013809	-1.69358	6.59042e-23
CR_10810C	orf19.7672	orf19.7672	-1.63373	3.84288e-06	-1.27997	1.07054e-21	-1.73467	5.96784e-36	-0.11866	0.882102	0.352325	0.538172	0.457064	0.0134155
C2_02900W	orf19.5814	ERI1	-1.63361	9.06977e-08	-1.81083	3.04915e-28	-1.75957	4.5788e-32	-0.139753	0.843518	-0.17958	0.79479	-0.0513203	0.908432
C4_01750C	orf19.4618	FBA1	-1.63261	4.08937e-15	-2.36878	3.33098e-82	-2.45561	8.62119e-121	-0.838512	9.93048e-06	-0.735317	0.000504034	0.0890941	0.48652
C6_01430C	orf19.3441	FRP6	-1.63026	3.00755e-30	-2.19621	1.50896e-55	-3.01469	1.00278e-124	-1.3978	1.36227e-11	-0.566068	0.0520104	0.817608	0.000253692
C1_08050W	orf19.5077	NUO4	-1.62826	3.82271e-05	-1.1296	1.94295e-20	-1.17274	1.55396e-27	0.438471	0.688096	0.496362	0.638533	0.0448086	0.871474
C6_00980C	orf19.100	orf19.100	-1.62725	0.00732071	-1.18315	0.0165856	-1.95235	0.000360431	-0.328444	0.843518	0.451065	1	0.769525	0.432201
C1_14410W	orf19.7256	orf19.7256	-1.62338	3.00704e-09	-2.38402	7.21729e-32	-2.12525	1.86004e-36	-0.516683	0.135873	-0.761159	0.0437654	-0.257334	0.373981
C1_13380W	orf19.4964	orf19.4964	-1.62054	1.34044e-08	-0.67902	2.00499e-06	-1.01012	1.03472e-13	0.595401	0.147691	0.941128	0.0122887	0.332722	0.106937
C4_01990W	orf19.4593.1	orf19.4593.1	-1.62024	2.05811e-06	-1.20608	5.22062e-09	-1.50134	1.14053e-18	0.104452	0.904919	0.412094	0.511313	0.295588	0.394656
C6_01700W	orf19.3415.1	RPL32	-1.61183	2.2646e-15	-1.37093	5.11006e-80	-1.32465	1.02305e-125	0.270832	0.36354	0.240107	0.449701	-0.0444424	0.730384
C2_07860W	orf19.2196	orf19.2196	-1.60852	2.41635e-09	-1.35375	2.26206e-18	-1.41339	2.82732e-23	0.180185	0.75391	0.252072	0.63756	0.0601277	0.872526
C5_03560W	orf19.6667	orf19.6667	-1.60593	1.26396e-10	-1.81228	9.35537e-25	-1.92507	1.27883e-30	-0.335293	0.490542	-0.207009	0.714227	0.114345	0.792229
CR_05530C	orf19.5849	CWT1	-1.60553	2.42069e-12	-0.900614	1.34935e-14	-1.22643	1.11711e-32	0.364159	0.311457	0.705515	0.0253389	0.327755	0.0507348
C3_04270C	orf19.5870	CTP1	-1.60402	2.07321e-35	-1.40283	3.46821e-42	-0.98497	8.40765e-31	0.604269	8.47987e-05	0.203044	0.438282	-0.415587	0.00111881
C2_01060C	orf19.2018	orf19.2018	-1.60237	8.42086e-10	-1.25621	9.61328e-17	-1.17218	3.23703e-18	0.412238	0.30099	0.345992	0.440901	-0.0815275	0.786469
C1_03000W	orf19.2991	HOL1	-1.60138	1.09993e-07	-1.68788	6.02469e-12	-1.45838	9.34699e-15	0.129167	0.860269	-0.079219	0.930146	-0.225206	0.64866
C7_02020W	orf19.6517	RAD14	-1.60054	5.79953e-07	-1.01233	3.2562e-06	-1.72016	4.78155e-20	-0.137493	0.859143	0.588944	0.277417	0.711017	0.0137519
C2_03310C	orf19.897	VPS20	-1.59937	0.000555137	-0.963764	3.30424e-09	-0.979115	5.41771e-12	0.603097	0.407158	0.633237	0.360851	0.017181	0.965375
C3_02270W	orf19.1618.1	orf19.1618.1	-1.5903	8.50621e-13	-1.3765	2.46805e-33	-1.45457	5.00498e-38	0.121289	0.802882	0.212962	0.616621	0.0790865	0.763636
CR_10040W	orf19.7580	orf19.7580	-1.58987	1.94742e-10	-2.20287	4.16704e-32	-2.22791	1.99768e-42	-0.652758	0.0328633	-0.612172	0.0965448	0.0269394	0.950393
C1_09740C	orf19.4837.1	orf19.4837.1	-1.58892	0.000415107	-1.39298	4.08573e-05	-1.60704	5.61735e-07	-0.0304036	0.986045	0.197539	0.87102	0.2138	0.784239
C1_10750C	orf19.2343.1	orf19.2343.1	-1.58739	1.52992e-06	-1.61374	3.0396e-39	-1.47135	3.70605e-43	0.100783	0.892605	-0.0285872	0.973193	-0.141388	0.50041
C6_00110C	orf19.6326	orf19.6326	-1.58681	4.3842e-05	-0.945772	3.25577e-08	-1.1344	1.40454e-33	0.433382	0.484256	0.641168	0.266072	0.19214	0.451945
CR_05150W	orf19.639.1	orf19.639.1	-1.58475	1.61503e-06	-1.50608	4.02493e-24	-1.37265	2.11105e-27	0.197292	0.759867	0.0776575	0.917704	-0.132217	0.623601
C1_07280C	orf19.4439.1	orf19.4439.1	-1.58375	6.68371e-09	-1.5414	1.07197e-10	-2.01777	2.97892e-16	-0.453291	0.451746	0.0423903	0.962598	0.480234	0.317987
C1_11960C	orf19.5269.1	orf19.5269.1	-1.58277	2.22775e-13	-1.35674	6.16917e-31	-1.28773	4.11776e-37	0.28031	0.428206	0.226827	0.571659	-0.0672224	0.783899
C2_00480C	orf19.2079	PHHB	-1.58218	9.01164e-06	-2.05182	1.6601e-21	-2.07255	1.11254e-24	-0.508035	0.419874	-0.468858	0.474917	0.0239322	0.969317
C4_00200C	orf19.5645	MET15	-1.58129	1.0282e-15	-1.93826	3.78338e-63	-1.28826	2.42727e-39	0.277584	0.272986	-0.356432	0.172997	-0.647954	1.42443e-13
C1_10410W	orf19.4911	orf19.4911	-1.57942	1.53842e-10	-0.909245	1.1907e-07	-1.06935	1.53985e-09	0.49583	0.221436	0.67042	0.0831474	0.161611	0.633555
C3_00860W	orf19.6163	CSE4	-1.57941	1.7312e-11	-1.24644	2.33968e-31	-1.17709	2.5731e-40	0.38558	0.267109	0.331473	0.383676	-0.0677233	0.74969
CR_02420W	orf19.3724	orf19.3724	-1.5761	4.33309e-28	-1.41066	1.03754e-22	-1.22535	5.58579e-47	0.334764	0.0625314	0.164801	0.642754	-0.184136	0.367377
CR_02940C	orf19.2851	orf19.2851	-1.57537	3.67341e-14	-1.06745	1.04956e-09	-1.45576	2.78344e-20	0.104906	0.817767	0.508025	0.149783	0.389711	0.122514
C3_07630C	orf19.6726	orf19.6726	-1.57489	2.73684e-12	-1.24587	1.04638e-17	-1.33506	7.64318e-38	0.223257	0.585017	0.328575	0.425187	0.0910767	0.746735
C2_05460W	orf19.3575	CDC19	-1.56939	9.11983e-22	-2.72553	7.15702e-129	-2.72493	4.68742e-212	-1.17084	2.14345e-18	-1.15535	3.18608e-13	0.00153802	0.993786
C2_03440W	orf19.876	PGA33	-1.56839	4.42866e-07	-1.46494	4.56e-12	-1.55915	9.67899e-28	-0.00842652	0.994069	0.1058	0.895533	0.0990252	0.824095
C1_02940C	orf19.2985	orf19.2985	-1.56303	0.000675517	-1.39052	1.56479e-20	-1.50911	5.66586e-37	0.033536	0.982335	0.170719	0.856455	0.121824	0.682717
C1_03240W	orf19.3016	orf19.3016	-1.56176	5.86235e-10	-1.65079	8.5321e-45	-1.38766	1.72265e-48	0.157601	0.74794	-0.0906899	0.873756	-0.261786	0.121289
C1_06070W	orf19.2438	orf19.2438	-1.56148	1.19854e-09	-1.21485	2.40299e-22	-1.08567	2.08391e-40	0.459969	0.191807	0.345052	0.402791	-0.128115	0.499991
C1_12630C	orf19.6360	orf19.6360	-1.56043	1.14959e-07	-0.947451	4.01229e-08	-1.16311	2.00518e-17	0.37954	0.431317	0.612767	0.180933	0.218122	0.422499
C7_00530C	orf19.7065	PSF3	-1.55983	2.36587e-10	-1.67476	7.48777e-21	-0.937367	7.04461e-13	0.607716	0.0800299	-0.113818	0.864275	-0.735973	0.000794551
C6_02080W	orf19.3503	orf19.3503	-1.55851	8.10723e-15	-1.20861	2.78193e-19	-1.46771	4.41154e-56	0.07558	0.86327	0.352234	0.31429	0.261792	0.177821
C7_02550C	orf19.6455	orf19.6455	-1.55776	1.04152e-09	-1.22068	2.58794e-24	-1.13962	1.12566e-28	0.401738	0.278978	0.336275	0.412827	-0.0792175	0.71751
C6_02360W	orf19.3478	NIP7	-1.55591	8.87224e-24	-1.34468	1.18005e-33	-1.2657	1.62715e-47	0.274037	0.153976	0.210375	0.424241	-0.0775353	0.658973
C4_00440C	orf19.5673	OPT7	-1.55494	1.55061e-06	-1.44398	2.63895e-08	-1.47906	3.1945e-09	0.0626779	0.924638	0.114739	0.843775	0.0383826	0.93165
CR_02400W	orf19.3727	PHO112	-1.5547	0.00650776	-2.11956	0.00525747	-1.79347	0.0169004	-0.250328	0.710813	-0.559267	0.349987	-0.322606	0.528383
C4_02750W	orf19.2723	HIT1	-1.55179	1.74354e-10	-1.03005	4.75438e-08	-1.25273	9.66154e-18	0.283578	0.515884	0.52197	0.235777	0.224544	0.476615
CR_03060W	orf19.2422	ARC1	-1.55071	3.33568e-06	-0.971488	8.92812e-23	-1.03029	1.67695e-36	0.503296	0.289415	0.577832	0.198756	0.060911	0.748835
C3_00800W	orf19.3071	MIH1	-1.54966	3.51113e-14	-0.731141	0.000108485	-0.778969	1.29447e-09	0.756846	0.00636447	0.820042	0.0180032	0.0489384	0.902801
C1_08030W	orf19.5076	PFY1	-1.54839	5.3559e-08	-1.96289	6.44756e-108	-1.76724	8.80622e-102	-0.235164	0.637088	-0.415604	0.315662	-0.193841	0.183107
C4_00240C	orf19.5650	PRO3	-1.54727	3.37488e-09	-0.747046	4.84326e-08	-0.719454	2.82899e-10	0.812473	0.0127747	0.798314	0.021796	-0.0267154	0.929115
C2_00870W	orf19.2037	orf19.2037	-1.54614	7.47753e-06	-1.09018	6.69975e-17	-1.11684	2.97005e-26	0.414254	0.450897	0.454529	0.395514	0.0277483	0.924933
C7_02170C	orf19.6498	orf19.6498	-1.54539	1.6891e-07	-1.06992	5.00949e-10	-1.04179	6.92659e-12	0.486829	0.271039	0.473481	0.31822	-0.026823	0.945103
C2_01610C	orf19.1470	RPS26A	-1.54403	5.38636e-15	-1.42895	2.14835e-55	-1.51795	5.23638e-89	0.00962953	0.987333	0.115147	0.764338	0.0914866	0.557017
CR_06670W	orf19.701	CFL11	-1.54168	0.0173422	-2.37587	0.00127203	-2.05394	0.000824415	-0.529671	0.748614	-0.849391	1	-0.328308	0.868044
C4_05540W	orf19.1235	HOM3	-1.53958	3.15433e-22	-1.36893	3.30126e-65	-1.54697	1.66725e-121	-0.0219687	0.95876	0.172032	0.541673	0.179688	0.134864
C1_10350C	orf19.4906	orf19.4906	-1.53801	6.75564e-13	-0.823862	3.21356e-07	-0.626557	3.29277e-08	0.895149	0.000115766	0.714623	0.0223556	-0.195112	0.380195
C1_14380C	orf19.7254	orf19.7254	-1.53667	8.42086e-10	-0.904662	9.6524e-11	-1.17493	3.42201e-25	0.345292	0.398792	0.632935	0.0892084	0.27302	0.19186
C1_08040W	orf19.5076.1	orf19.5076.1	-1.53388	3.13308e-05	-1.22721	3.36542e-06	-1.30063	1.90063e-09	0.219929	0.790216	0.302821	0.711354	0.0721531	0.908432
C6_01510W	orf19.3433	OYE23	-1.53144	7.15883e-16	-1.58366	1.53785e-20	-3.34497	4.33887e-59	-1.82543	2.26023e-08	-0.0535502	0.925998	1.75923	6.39282e-10
C3_07590W	orf19.6731	orf19.6731	-1.52787	0.00845456	-0.901525	0.000562002	-0.111208	0.712955	1.40338	0.063842	0.622966	0.519765	-0.789395	0.0209231
C1_03150C	orf19.3007.2	orf19.3007.2	-1.52172	3.53079e-15	-1.726	6.73975e-24	-1.67161	2.09678e-42	-0.165916	0.651202	-0.206048	0.654851	-0.0534182	0.888518
C1_08480C	orf19.393	APS3	-1.52088	3.09959e-05	-1.73685	2.47788e-16	-1.83052	1.23534e-36	-0.327483	0.634878	-0.216712	0.790811	0.0967658	0.836329
C2_01690W	orf19.1480	orf19.1480	-1.5148	1.62136e-23	-0.923302	8.42961e-12	-0.975987	1.19107e-25	0.523862	0.0124147	0.593002	0.022091	0.0547142	0.834791
C2_06890C	orf19.2244	orf19.2244	-1.51128	1.23472e-18	-1.13953	3.89248e-13	-1.08589	3.52667e-18	0.410072	0.0577697	0.372074	0.231573	-0.0520136	0.86425
CR_08940W	orf19.7291	orf19.7291	-1.5054	6.68371e-09	-1.00967	5.46422e-15	-1.08745	3.47837e-24	0.401296	0.272986	0.495285	0.173105	0.0799704	0.704192
CR_04260W	orf19.514	SNP3	-1.49897	2.48839e-07	-1.58559	5.12516e-29	-1.35068	1.47741e-34	0.13204	0.820572	-0.0895273	0.89288	-0.233898	0.250272
C4_02890C	orf19.2707.1	QCR9	-1.49747	4.87849e-11	-1.52507	8.83339e-32	-1.37111	1.92513e-126	0.109817	0.803426	-0.030311	0.958689	-0.153043	0.400827
C1_14520W	orf19.7270	orf19.7270	-1.49555	3.14522e-17	-1.30554	5.08425e-27	-1.35467	4.22797e-85	0.125212	0.706862	0.192446	0.590038	0.0522137	0.821994
C7_04360C	orf19.7127	TLO16	-1.49419	3.72153e-19	-0.623974	1.74621e-05	-0.92642	2.4497e-21	0.55053	0.0132395	0.871864	0.000666621	0.306236	0.114734
CR_02170W	orf19.2618	MET2	-1.48994	3.56738e-28	-1.12139	1.47863e-24	-1.20093	8.44835e-47	0.274091	0.0855537	0.369998	0.0797201	0.0816514	0.634604
C5_02860C	orf19.4309	GRP2	-1.48868	1.1759e-21	-2.3101	3.34597e-112	-1.58151	1.158e-80	-0.107576	0.697082	-0.820737	1.012e-05	-0.727224	1.1719e-11
CR_09430C	orf19.7340	orf19.7340	-1.4879	0.0438212	-1.98775	0.0113255	-2.49032	0.00611516	-1.02771	0.64593	-0.484865	1	0.524632	0.824095
C4_06080W	orf19.4418.1	orf19.4418.1	-1.48694	3.0016e-07	-1.70009	8.35363e-16	-1.52867	2.02464e-13	-0.0553473	0.94985	-0.213009	0.749758	-0.170412	0.717598
C1_05400C	orf19.425	orf19.425	-1.48548	1.09993e-07	-1.25469	1.48754e-12	-1.33311	1.83574e-13	0.139676	0.832028	0.232063	0.689561	0.0802141	0.851044
C2_00430C	orf19.2088	DPB4	-1.48259	2.21391e-06	-1.3549	2.78341e-39	-1.09415	6.9156e-21	0.371202	0.468327	0.126055	0.844078	-0.258759	0.154421
C4_04300C	orf19.1417	orf19.1417	-1.48147	1.20575e-09	-1.25076	1.03547e-11	-1.26393	4.45632e-12	0.202501	0.713145	0.231134	0.667007	0.0150166	0.977643
C3_04380C	orf19.5885	orf19.5885	-1.48023	1.76179e-19	-1.31009	2.91944e-42	-1.40782	7.85709e-102	0.056097	0.864408	0.169545	0.561234	0.0995784	0.457794
C3_01090W	orf19.2511.2	orf19.2511.2	-1.47719	1.98124e-06	-0.868203	7.71174e-11	-0.919193	1.42999e-18	0.542861	0.221079	0.606542	0.168692	0.0515955	0.850091
CR_08400C	orf19.6406	orf19.6406	-1.47646	2.82458e-09	-1.27257	5.96668e-26	-1.3986	3.34267e-71	0.0606368	0.919266	0.204122	0.659088	0.128719	0.513472
C4_00390W	orf19.5666	orf19.5666	-1.46926	2.45231e-05	-1.7048	1.12202e-43	-1.19776	1.23266e-38	0.253832	0.685861	-0.237739	0.703836	-0.505136	0.000704683
C2_03970W	orf19.827	orf19.827	-1.46914	3.64181e-10	-1.19758	4.65801e-11	-1.42816	7.28514e-17	0.0258037	0.97709	0.27354	0.588705	0.233324	0.497404
C7_00470C	orf19.7072	PEL1	-1.4639	1.63923e-06	-0.980964	7.18194e-20	-1.02631	1.23361e-32	0.420541	0.343177	0.481366	0.265886	0.0471801	0.805642
C1_09670C	orf19.4830	orf19.4830	-1.46107	9.61466e-13	-2.18429	3.1461e-57	-1.51296	4.57811e-42	-0.0669647	0.892677	-0.724923	0.0250671	-0.670845	0.000255838
C2_06290C	orf19.5491.1	ATP14	-1.46024	0.0211094	-1.57782	5.48962e-34	-1.49918	1.86379e-113	-0.0564784	0.974678	-0.122249	0.928053	-0.078283	0.722358
C1_04360C	orf19.5201.1	orf19.5201.1	-1.45883	3.31651e-09	-1.79433	8.80407e-45	-1.62389	2.25073e-140	-0.181195	0.672299	-0.338023	0.390664	-0.169838	0.314065
CR_04060C	orf19.489	DAP1	-1.4587	8.92937e-05	-2.88714	1.04518e-34	-2.75222	3.98746e-14	-1.30923	0.000198967	-1.42803	5.72861e-05	-0.132904	0.669787
CR_07790C	orf19.3707	YHB1	-1.45862	9.54317e-13	-2.40554	4.29648e-50	-3.27143	4.57454e-99	-1.82695	1.26792e-26	-0.945191	1.22841e-07	0.867627	4.457e-08
C6_01710C	orf19.3415	PTK2	-1.45783	3.3105e-18	-1.08043	6.53814e-20	-1.07738	1.6756e-38	0.365215	0.10596	0.378953	0.183333	-0.000946029	0.996614
C4_04130W	orf19.5296	orf19.5296	-1.45719	1.92991e-07	-1.13766	4.90236e-26	-1.20493	8.99014e-42	0.236673	0.629166	0.317476	0.474483	0.0683287	0.743116
C1_03660W	orf19.3064.1	orf19.3064.1	-1.45595	0.00409085	-1.62639	9.80188e-07	-1.40342	4.50494e-06	0.0388342	0.982427	-0.17108	0.89621	-0.222693	0.760564
C5_03790W	orf19.1115	GUK1	-1.45159	6.36955e-17	-1.3554	1.98471e-39	-0.975782	7.04348e-35	0.459667	0.023106	0.096313	0.788247	-0.377501	0.00044801
CR_04790W	orf19.6313.2	MVB12	-1.44911	1.87344e-07	-1.06707	4.09855e-13	-0.968893	1.725e-12	0.465391	0.272986	0.379919	0.412827	-0.0972495	0.742028
C1_12320C	orf19.5231.2	ATP19	-1.4474	1.49337e-13	-1.67567	9.5437e-54	-1.44853	1.41211e-128	-0.0177457	0.976294	-0.230387	0.494542	-0.226013	0.0828796
C1_05820C	orf19.2469	RAD10	-1.44643	1.08395e-06	-1.30723	3.05015e-11	-1.34469	3.01587e-12	0.0880558	0.913216	0.138836	0.846856	0.0378472	0.941655
C2_06610C	orf19.35.1	orf19.35.1	-1.44299	0.000689462	-1.56584	9.61016e-13	-1.00769	1.83118e-08	0.419222	0.55106	-0.127407	0.894759	-0.557651	0.035053
C3_00620C	orf19.5394.1	orf19.5394.1	-1.43945	0.000100649	-1.56521	1.9433e-29	-1.85365	5.87989e-32	-0.428085	0.515097	-0.127834	0.874085	0.289206	0.312707
CR_05840W	orf19.6628	orf19.6628	-1.43926	2.91742e-07	-1.16466	1.82757e-18	-0.821939	4.27306e-14	0.599864	0.108285	0.272468	0.582951	-0.341017	0.0420973
C3_06610W	orf19.7450	orf19.7450	-1.43907	2.8182e-14	-1.01049	2.80189e-13	-1.10474	1.46464e-22	0.319191	0.283535	0.430278	0.187043	0.0964472	0.71751
C3_07580W	orf19.6731.1	orf19.6731.1	-1.43873	3.16309e-13	-1.71854	1.95683e-41	-1.38944	8.39185e-49	0.0329176	0.948399	-0.278467	0.431449	-0.326501	0.0487537
C2_08180C	orf19.2167	orf19.2167	-1.43612	5.04923e-16	-0.507507	1.4323e-05	-0.560753	1.07254e-10	0.859151	1.41519e-06	0.929674	6.50276e-06	0.0557576	0.776052
C2_08040C	orf19.2179.2	RPS10	-1.4326	1.62974e-08	-1.07817	1.56296e-32	-1.13039	1.3454e-66	0.285275	0.464228	0.353554	0.340471	0.0542399	0.730629
C4_00480W	orf19.5677	DUR4	-1.42673	1.50207e-10	-0.487305	0.00573387	-0.896646	1.12304e-09	0.513204	0.0913604	0.937778	0.00141584	0.410699	0.0504683
C3_03630W	orf19.6958	ECM18	-1.42461	0.0228931	-1.27187	0.0524559	-1.12205	0.0314829	0.279895	0.858572	0.13636	1	-0.151001	0.917989
CR_00350W	orf19.7499	orf19.7499	-1.42385	1.34383e-16	-1.19065	2.85786e-31	-1.16931	4.8464e-64	0.239742	0.344986	0.235377	0.436718	-0.0191475	0.93165
CR_07510W	orf19.2621	orf19.2621	-1.42157	0.000578866	-1.44993	1.25683e-23	-1.3089	3.04694e-22	0.0938467	0.926451	-0.0315074	0.9777	-0.139382	0.602203
C2_06360C	orf19.5500	MAK16	-1.41959	1.2851e-11	-0.92506	1.81507e-18	-0.869172	3.02821e-22	0.534058	0.0288324	0.493439	0.0685197	-0.0542141	0.73406
C7_02510W	orf19.6458.1	orf19.6458.1	-1.41952	6.88391e-24	-1.19079	2.24097e-29	-1.08315	1.27501e-51	0.321201	0.0894175	0.228173	0.397322	-0.106516	0.535748
C7_01640W	orf19.6561	LAT1	-1.41631	2.20691e-08	-1.40073	6.67002e-48	-1.66308	1.89875e-130	-0.263511	0.510676	0.0146389	0.983057	0.264205	0.021296
C2_04570W	orf19.4492	orf19.4492	-1.41555	1.24961e-18	-0.804246	1.27352e-13	-0.837259	7.27641e-21	0.562652	5.60786e-05	0.612346	0.000250534	0.0350329	0.824095
CR_08190W	orf19.6379	orf19.6379	-1.41544	0.00298621	-1.5392	9.82732e-14	-1.52456	2.93928e-17	-0.12425	0.918237	-0.130464	0.905049	-0.0159405	0.97798
CR_08000C	orf19.597	orf19.597	-1.41262	2.87982e-16	-1.06785	8.93068e-23	-1.23707	9.02739e-81	0.160241	0.580352	0.346525	0.224676	0.171529	0.268184
C3_00320W	orf19.5437	RHR2	-1.40968	1.58217e-11	-0.991727	1.25925e-09	-2.72811	1.06174e-113	-1.33344	2.2228e-16	0.420196	0.129317	1.73937	7.75303e-47
C5_02810W	orf19.4305.1	orf19.4305.1	-1.40843	2.73076e-05	-1.14672	3.92262e-06	-0.64309	0.000476278	0.747547	0.0928001	0.257288	0.71947	-0.502587	0.107844
C3_04860W	orf19.5953	SFP1	-1.40794	1.24187e-09	-0.744167	1.99426e-08	-1.10747	1.80658e-31	0.284646	0.447312	0.664509	0.0439632	0.365538	0.0277488
C3_04700W	orf19.5930	orf19.5930	-1.40648	2.22207e-09	-0.913831	5.19709e-08	-1.19743	1.91786e-17	0.193628	0.653479	0.493473	0.190023	0.285611	0.232009
C7_01210C	orf19.6903	orf19.6903	-1.406	1.82762e-07	-0.93238	3.59177e-15	-1.00178	1.52345e-23	0.386881	0.31058	0.472832	0.204943	0.0714884	0.698491
C1_03620C	orf19.3061.1	orf19.3061.1	-1.40335	4.52261e-20	-1.44386	4.82485e-63	-1.38825	3.11603e-137	-0.00108192	0.997917	-0.0413002	0.909636	-0.0539459	0.714337
C5_02070C	orf19.3161	orf19.3161	-1.40092	4.70772e-16	-0.930264	8.60064e-18	-0.951668	5.00068e-28	0.432572	0.0388794	0.470656	0.0544858	0.0234734	0.912981
C2_09870W	orf19.1364	orf19.1364	-1.4002	3.4633e-14	-1.50059	1.29543e-19	-1.37316	1.139e-28	0.0127415	0.983994	-0.102926	0.840916	-0.127875	0.679996
C1_14450C	orf19.7263	orf19.7263	-1.40002	2.06617e-10	-0.972317	7.52956e-09	-1.16156	2.28201e-35	0.222198	0.548955	0.429319	0.270021	0.191884	0.429116
C6_00420W	orf19.1203.1	DPM2	-1.39947	0.000587492	-2.10319	1.05316e-46	-1.73674	1.11105e-59	-0.352894	0.611321	-0.708872	0.465579	-0.366874	0.0698547
C2_10180W	orf19.1763	IFR1	-1.39881	0.0081246	-1.75057	0.00106571	-2.07747	1.10811e-05	-0.68847	0.495608	-0.354523	0.798465	0.321944	0.783876
C6_02910W	orf19.5567	POP4	-1.39679	1.55003e-09	-1.1532	3.03548e-13	-1.55773	4.14263e-32	-0.175938	0.706806	0.24502	0.594249	0.406161	0.0719397
C1_11000C	orf19.2314	orf19.2314	-1.39608	5.7811e-06	-1.07525	3.6866e-28	-1.01952	8.01977e-29	0.358636	0.44938	0.318789	0.502376	-0.0538605	0.774306
C4_05680W	orf19.1253	PHO4	-1.39533	3.74518e-13	-0.932446	2.52919e-17	-1.17238	5.04851e-44	0.2075	0.52487	0.463018	0.111383	0.24161	0.116081
C3_02630C	orf19.254	orf19.254	-1.39292	5.08498e-20	-1.31397	4.59428e-23	-1.32119	5.68402e-34	0.0566537	0.868622	0.0782012	0.846856	0.0081518	0.980198
C1_00980W	orf19.6008.4	orf19.6008.4	-1.3906	2.0524e-09	-1.43338	1.91657e-37	-1.37206	1.07793e-54	0.00282231	0.996104	-0.0423805	0.937844	-0.0591155	0.798027
C2_03690C	orf19.851	MNN42	-1.38872	2.39818e-06	-2.30163	9.40611e-18	1.89852	4.67923e-45	3.27538	6.19254e-54	-0.912512	0.1159	-4.19853	3.42919e-110
C3_02400C	orf19.227	COX7	-1.38592	5.71652e-08	-1.63609	2.82329e-30	-1.37867	1.49495e-75	-0.0093245	0.989524	-0.253331	0.583824	-0.256435	0.164131
C4_04650W	orf19.3817	orf19.3817	-1.38406	1.79936e-08	-0.790361	9.73757e-09	-1.1023	5.05341e-19	0.265744	0.537079	0.593056	0.106581	0.313404	0.119635
C1_10700C	orf19.2351	NIT3	-1.38357	1.12564e-08	-1.5378	7.85508e-31	-1.65124	1.66757e-43	-0.282815	0.462313	-0.153601	0.738934	0.115462	0.61494
C4_03070W	orf19.2685	PGA54	-1.38267	1.35928e-09	-1.31897	3.67505e-12	-0.220042	0.100552	1.14682	1.41731e-05	0.0657197	0.917621	-1.09641	0.00529455
C2_07000W	orf19.2256	orf19.2256	-1.37969	5.02517e-08	-0.955484	5.34733e-18	-1.15499	1.76492e-33	0.208331	0.637099	0.423406	0.251628	0.201608	0.196794
C1_09790C	orf19.4844	orf19.4844	-1.37864	4.02504e-09	-0.852017	1.39814e-15	-1.05009	2.38565e-22	0.31265	0.407848	0.526428	0.107143	0.200304	0.24912
C2_07260C	orf19.2283	DQD1	-1.37829	2.07849e-13	-1.70932	1.03956e-37	-1.61691	2.53834e-59	-0.254922	0.358211	-0.330821	0.293527	-0.090232	0.69878
C7_00070C	orf19.7116	orf19.7116	-1.37574	6.2897e-11	-1.10125	2.40954e-29	-1.12355	2.01021e-53	0.236254	0.470786	0.274977	0.41336	0.0244693	0.904525
C3_03920W	orf19.6923.1	orf19.6923.1	-1.37246	1.54213e-06	-1.98161	6.23724e-15	-1.32207	4.11136e-09	0.0355981	0.960976	-0.60881	0.173105	-0.658064	0.0320707
C1_14260C	orf19.7236	TIF35	-1.37079	2.39734e-14	-1.04983	1.78288e-17	-1.17702	7.66106e-59	0.177685	0.546005	0.322749	0.294411	0.130204	0.478629
C2_00070C	orf19.1915	MPP10	-1.37054	6.33018e-09	-0.691948	1.08222e-07	-0.8865	1.93546e-25	0.467154	0.131041	0.678978	0.0319379	0.197622	0.248807
C6_00260W	orf19.1185	orf19.1185	-1.37023	2.48217e-05	-0.766835	3.56851e-07	-0.75353	1.17293e-08	0.599901	0.196813	0.602845	0.194786	-0.0109369	0.977643
C1_13810W	orf19.5019	orf19.5019	-1.36567	7.32814e-11	-0.841987	3.63092e-15	-0.836364	1.50403e-12	0.51425	0.0949053	0.523797	0.0832092	-0.00366007	0.990407
C2_01710W	orf19.1482	HSK3	-1.36446	2.35934e-08	-1.45137	4.81873e-11	-1.4181	3.0641e-12	-0.0681178	0.915429	-0.0840951	0.903327	-0.0309813	0.955879
C2_07930C	orf19.2190	VRP1	-1.36246	4.20117e-05	-0.663076	0.00223501	-0.907425	3.21105e-09	0.439765	0.409548	0.700126	0.169789	0.246005	0.441755
CR_04710W	orf19.1735	orf19.1735	-1.35931	7.70199e-06	-0.764604	2.61686e-06	-0.71855	5.34403e-07	0.624061	0.129814	0.592993	0.187079	-0.0445221	0.896565
C1_09960W	orf19.4862.2	PET100	-1.35873	0.000211064	-1.28217	9.13709e-16	-1.40847	3.08241e-41	-0.065607	0.945274	0.0723461	0.92932	0.126386	0.648387
CR_10260W	orf19.7601	orf19.7601	-1.35836	1.58294e-08	-1.24288	1.63502e-17	-1.11309	2.22693e-15	0.230183	0.601134	0.114371	0.833699	-0.12871	0.64866
C4_01100C	orf19.4679	AGP2	-1.35654	3.92261e-14	-1.96298	1.99838e-59	-2.13154	3.22509e-79	-0.789477	0.000187943	-0.606152	0.0145192	0.169512	0.438698
C1_05140W	orf19.4056	BRG1	-1.35269	3.50276e-09	-2.01123	5.13635e-20	-1.52673	1.15141e-17	-0.188385	0.717666	-0.658365	0.132466	-0.484071	0.149961
C3_03140C	orf19.313	DAL4	-1.35262	0.00367228	-1.01483	0.0166813	-1.67694	0.000965983	-0.339762	0.806759	0.335301	0.769847	0.662088	0.456346
C5_00940C	orf19.1973	HAP5	-1.35216	1.60662e-06	-0.751219	5.30163e-08	-0.811145	9.37684e-13	0.523372	0.185126	0.600454	0.129609	0.0623911	0.817082
C1_01040W	orf19.3292	orf19.3292	-1.35178	0.00237804	-1.44529	1.85444e-10	-1.29784	1.57065e-11	0.0389575	0.977289	-0.0982393	0.921698	-0.147075	0.708709
C2_02960C	orf19.5808	orf19.5808	-1.35077	1.36397e-19	-0.985767	1.98159e-19	-1.24746	3.51467e-31	0.0884352	0.788326	0.365328	0.132959	0.263411	0.117036
C1_06840C	orf19.6225.1	orf19.6225.1	-1.34753	2.84528e-06	-1.27896	1.76885e-14	-1.26305	2.38016e-32	0.068153	0.923098	0.0649644	0.925569	-0.0153538	0.967276
C5_01330W	orf19.1935	orf19.1935	-1.3464	0.0031266	-0.706466	0.0874212	-0.403705	0.265261	0.928468	0.152446	0.642458	0.485584	-0.301898	0.661137
C1_01010W	orf19.3290	orf19.3290	-1.34637	0.000127322	-1.19364	4.91521e-35	-1.16949	1.34372e-64	0.159769	0.814756	0.149673	0.825113	-0.022919	0.911971
CR_10400W	orf19.7617	orf19.7617	-1.34452	4.94921e-15	-1.15709	2.2339e-27	-1.15207	3.25321e-48	0.176473	0.547263	0.188522	0.568721	-0.00244572	0.991983
CR_06340C	orf19.3888	PGI1	-1.3433	1.15621e-17	-2.11613	1.26411e-108	-2.0484	1.92092e-145	-0.720235	2.71713e-06	-0.771412	5.89068e-06	-0.0655348	0.649843
C5_01530C	orf19.4148	orf19.4148	-1.34152	4.65978e-06	-1.05432	2.21148e-20	-0.583043	7.46469e-10	0.740928	0.0430486	0.285005	0.559777	-0.469521	0.000392965
C1_03140W	orf19.3007	orf19.3007	-1.34141	9.43494e-06	-1.06384	5.31708e-06	-0.862344	4.50742e-05	0.464812	0.315688	0.277162	0.654851	-0.200478	0.621499
C2_00960C	orf19.2028	MXR1	-1.34102	4.2592e-12	-1.08525	5.85358e-32	-1.10768	2.93517e-50	0.217737	0.482643	0.255631	0.425576	0.0240341	0.90723
C6_00920W	orf19.93	orf19.93	-1.33999	2.4792e-07	-0.794806	1.89916e-08	-1.13386	5.94954e-34	0.189935	0.689981	0.545667	0.152957	0.341384	0.0525539
C2_00620C	orf19.2066	orf19.2066	-1.33964	0.00295099	-0.684552	8.85815e-06	-0.99952	6.3473e-11	0.324703	0.697082	0.65235	0.309338	0.316199	0.173479
C2_08920W	orf19.215	orf19.215	-1.33929	4.20637e-17	-1.12128	1.70651e-09	-1.21283	1.46792e-21	0.112653	0.76052	0.220074	0.621953	0.09215	0.803614
CR_04130C	orf19.497	EAF7	-1.33729	2.97017e-06	-0.847596	1.01902e-11	-0.885619	4.68142e-23	0.435691	0.297483	0.489595	0.245378	0.0400068	0.876842
C7_00330C	orf19.7088	orf19.7088	-1.33487	1.11467e-07	-0.890814	5.11472e-09	-1.10372	8.82118e-15	0.214764	0.629761	0.44436	0.218185	0.215668	0.327367
C6_01780C	orf19.3406	orf19.3406	-1.33433	1.98552e-10	-0.776414	7.35346e-07	-1.09263	2.02933e-15	0.227636	0.521803	0.560492	0.0808064	0.318539	0.137222
C3_01670W	orf19.1677	orf19.1677	-1.33308	1.28542e-21	-0.913897	2.52832e-15	-1.10026	8.68818e-35	0.218455	0.347604	0.421295	0.0890228	0.18822	0.291466
CR_01330W	orf19.3221	CPA2	-1.33259	1.49707e-05	-1.79094	4.47157e-27	-1.75563	1.21446e-52	-0.437774	0.357338	-0.454986	0.375615	-0.0326026	0.935075
C6_01160W	orf19.123	RCN1	-1.32944	1.11742e-09	-1.02802	1.69591e-10	-0.893627	7.27408e-09	0.420358	0.227376	0.303335	0.466694	-0.131766	0.682583
C1_05060W	orf19.59	REI1	-1.32935	2.28921e-14	-0.880366	1.68695e-14	-0.997107	1.00329e-29	0.31545	0.150804	0.449114	0.0650526	0.119127	0.449583
C1_05880W	orf19.2461	PRN4	-1.32665	5.05299e-11	-1.31838	1.68511e-26	0.767832	6.81336e-21	2.07935	2.40107e-30	0.00970672	0.98766	-2.0844	2.03205e-84
C4_05400C	orf19.1797	orf19.1797	-1.32656	6.8943e-07	-1.33686	1.57322e-15	-0.531158	0.00018333	0.780018	0.0117583	-0.0110799	0.988204	-0.804307	3.24829e-06
C2_10830W	orf19.5365.1	orf19.5365.1	-1.324	2.88345e-06	-1.57262	6.48945e-15	-1.47502	6.08529e-14	-0.165117	0.752467	-0.246597	0.603606	-0.0949348	0.793401
C2_00710W	orf19.2055	NPL6	-1.32394	9.7754e-24	-0.866713	2.06876e-18	-0.821331	1.16714e-29	0.487667	0.00177042	0.458982	0.0286843	-0.0431668	0.824095
C2_05670C	orf19.6879	orf19.6879	-1.32342	5.07007e-08	-1.01948	1.31028e-09	-1.13416	6.18258e-20	0.172775	0.678826	0.301213	0.461639	0.115687	0.655907
C7_00710W	orf19.7048.1	RPS28B	-1.32136	7.35991e-07	-1.43277	2.75318e-24	-1.19764	2.8617e-127	0.107095	0.837343	-0.114507	0.840916	-0.234747	0.169287
CR_01810C	orf19.2581	orf19.2581	-1.32051	0.000515631	-1.25252	0.00433743	-1.2402	8.4063e-06	0.0709936	0.949912	0.0655908	0.962598	-0.0174835	0.986897
C1_00070W	orf19.6105	MVD	-1.31836	1.34869e-06	-0.837961	3.98459e-08	-1.04059	5.08619e-34	0.260911	0.565913	0.481393	0.257329	0.205619	0.342792
C7_03970C	orf19.7184	orf19.7184	-1.31775	0.00364709	-1.14939	1.83037e-16	-1.44284	3.53568e-29	-0.145596	0.884509	0.167397	0.854682	0.297016	0.19985
C2_05410W	orf19.3572.3	orf19.3572.3	-1.31458	9.86568e-06	-1.25298	6.1126e-50	-1.22284	7.8819e-82	0.0748533	0.91159	0.0595665	0.92384	-0.0286324	0.870455
C1_06510C	orf19.6263	orf19.6263	-1.31312	2.33971e-10	-1.28547	1.36786e-18	-1.97458	6.81969e-87	-0.677504	0.00526269	0.0303158	0.957218	0.692446	2.06528e-05
CR_10730C	orf19.7662	orf19.7662	-1.313	0.000369221	-0.920087	9.10919e-16	-0.974771	5.29034e-18	0.321002	0.611004	0.391584	0.487358	0.0570315	0.824613
C3_06870W	orf19.6814	TDH3	-1.31173	3.54488e-12	-2.25959	6.74422e-74	-2.30786	3.39757e-161	-1.01162	2.40002e-09	-0.946082	5.89068e-06	0.051066	0.785539
C1_02120C	orf19.3669	SHA3	-1.31026	2.13177e-05	-3.3564	2.88728e-19	-3.62516	7.99038e-22	-2.32859	1.91008e-21	-2.0447	3.74106e-16	0.270578	0.414135
C2_10710W	orf19.5351	TIF11	-1.30903	1.69902e-09	-1.24884	4.09132e-42	-1.09363	1.86875e-78	0.198443	0.577414	0.0604519	0.900577	-0.152637	0.236721
C1_00550W	orf19.6053	CIS2	-1.30449	3.40699e-13	-0.639323	4.1057e-06	-1.03012	6.26551e-14	0.258717	0.403058	0.666253	0.00908846	0.392806	0.0382568
C1_05810W	orf19.2471	GIM5	-1.304	0.000460069	-0.868831	9.85157e-14	-1.02303	2.05443e-16	0.264895	0.702807	0.43293	0.436718	0.15571	0.492397
C6_01030W	orf19.105	HAL22	-1.3031	6.58639e-08	-1.2311	5.23927e-14	-1.15349	8.71469e-14	0.133214	0.800974	0.0720779	0.907402	-0.0753538	0.837351
C5_01130W	orf19.1957	CYC3	-1.30276	3.65054e-15	-0.813486	5.34281e-09	-0.975625	1.41078e-33	0.311695	0.157645	0.491821	0.0880263	0.164971	0.415709
C6_02750C	orf19.5548	LYS14	-1.30179	2.17206e-07	-1.02857	6.03771e-07	-0.201367	0.224175	1.08474	0.00011249	0.274356	0.616091	-0.825453	0.000225011
C1_03610C	orf19.3061	IMP1	-1.30074	2.89309e-05	-1.11251	3.98912e-16	-1.28187	7.42862e-19	0.00252054	0.997917	0.18742	0.753819	0.171482	0.51817
C1_11580W	orf19.1162	orf19.1162	-1.30034	1.19251e-11	-1.29336	8.19655e-16	-1.09378	4.7657e-16	0.191883	0.549514	0.008867	0.988204	-0.197415	0.427337
C2_00630C	orf19.2065	orf19.2065	-1.30027	8.9209e-06	-1.55472	2.93725e-16	-2.11894	1.00052e-25	-0.832266	0.0641333	-0.253588	0.661168	0.565085	0.0794317
C3_04990W	orf19.5967	FGR44	-1.29916	4.46894e-06	-0.667502	1.16512e-07	-0.556215	9.46491e-09	0.726719	0.0325955	0.63091	0.0922729	-0.109418	0.553464
CR_04460C	orf19.537	orf19.537	-1.2973	0.00168499	-1.06139	5.64582e-07	-1.25771	1.09681e-11	0.0258689	0.984701	0.237124	0.780148	0.198012	0.628087
C5_03110C	orf19.4340.1	orf19.4340.1	-1.29494	7.76626e-16	-0.942638	4.11317e-13	-0.651045	3.3549e-11	0.628109	0.000328392	0.352389	0.203712	-0.290154	0.0717157
C3_06480C	orf19.7436.1	ECM15	-1.29102	1.6186e-05	-1.9584	3.31805e-44	-1.86703	1.20382e-53	-0.593602	0.150726	-0.668043	0.113216	-0.0891598	0.752466
C7_00010C	orf19.7125	orf19.7125	-1.29054	5.48925e-11	-0.958796	1.74753e-13	-1.01196	8.9642e-37	0.263204	0.375448	0.335162	0.315255	0.0566167	0.818457
C3_00440W	orf19.5422	orf19.5422	-1.2897	0.0204627	-1.18063	0.00277599	-0.604463	0.108128	0.669866	0.446359	0.110077	0.93584	-0.574233	0.310634
C6_03160C	orf19.5602	BMT6	-1.28946	1.73683e-23	-2.1315	1.92483e-104	-2.45318	1.09785e-181	-1.17913	5.35175e-18	-0.841091	8.74679e-07	0.323557	0.0283754
C1_02310C	orf19.3688	orf19.3688	-1.28768	1.1374e-06	-1.35567	1.39814e-15	-1.24852	3.68316e-15	0.0239222	0.979265	-0.0691422	0.91917	-0.105871	0.778819
C6_00170C	orf19.6319	orf19.6319	-1.28727	6.27617e-07	-0.527952	0.000130603	-0.658825	1.34545e-10	0.612197	0.0736041	0.759931	0.0284106	0.133485	0.558635
C4_00490W	orf19.5678	orf19.5678	-1.28273	4.49296e-07	-1.10486	1.66917e-06	-1.16658	2.79271e-11	0.0993693	0.863507	0.179003	0.779439	0.0648728	0.896202
C2_06160W	orf19.4101	orf19.4101	-1.28268	0.00133191	-1.13622	4.0743e-09	-1.40763	2.15947e-12	-0.146338	0.874179	0.144198	0.869274	0.273891	0.436005
C1_10260C	orf19.4896	RPA34	-1.27931	1.11699e-08	-0.785871	5.92149e-11	-0.684871	1.48603e-16	0.577837	0.02871	0.492379	0.113772	-0.0993811	0.56295
C4_02130W	orf19.4578	CYT2	-1.27885	5.37029e-15	-1.06973	7.74367e-22	-1.09096	5.29128e-31	0.171218	0.550319	0.210026	0.508375	0.0238149	0.926264
C1_09710C	orf19.4835	orf19.4835	-1.277	2.48439e-08	-0.737724	2.31524e-12	-0.914445	1.35646e-26	0.345329	0.266729	0.538341	0.0693417	0.178596	0.11959
CR_02440W	orf19.3721	orf19.3721	-1.27571	0.0010755	-0.896506	0.000598087	-1.2464	7.64604e-05	0.0192239	0.989352	0.37892	0.617128	0.351019	0.516843
C1_10780C	orf19.2341	HNT1	-1.27451	5.41597e-07	-1.80292	4.34097e-27	-1.61231	2.04608e-78	-0.354082	0.346484	-0.531873	0.192221	-0.190356	0.439768
C1_08500C	orf19.395	ENO1	-1.27252	1.69538e-09	-2.49406	3.30381e-66	-2.70003	2.95416e-203	-1.44253	1.34612e-14	-1.2184	2.91525e-07	0.209192	0.217325
C1_10540C	orf19.998	orf19.998	-1.2719	0.000489688	-0.467357	0.00325165	-0.591917	8.17968e-05	0.66399	0.202328	0.804721	0.103538	0.127088	0.671251
C1_01370C	orf19.3325.3	RPS21B	-1.27116	4.084e-22	-1.09993	1.7707e-30	-1.06331	8.66095e-51	0.19302	0.220081	0.173213	0.432984	-0.0342895	0.827907
C7_00040C	orf19.7121	orf19.7121	-1.27084	6.16424e-07	-1.01292	2.05032e-07	-1.2357	6.03814e-35	0.020005	0.980989	0.260514	0.6284	0.225418	0.435816
C5_05060C	orf19.3998	orf19.3998	-1.27061	0.00202251	-0.668958	0.00365578	-0.587405	0.0119948	0.668511	0.296223	0.602313	0.360192	-0.0790939	0.876393
CR_08580C	orf19.6431	orf19.6431	-1.26617	8.52776e-05	-0.661281	0.000255377	-0.78213	9.04993e-06	0.468071	0.307261	0.603634	0.161825	0.122945	0.660995
C1_13070C	orf19.4933	FAD3	-1.26453	1.28542e-21	-0.848858	4.39186e-16	-0.23745	0.000515881	1.01152	9.3852e-18	0.416111	0.0427604	-0.609395	6.08534e-10
CR_06060W	orf19.3858	orf19.3858	-1.2622	6.03687e-15	-1.22417	2.70384e-25	-1.11578	3.14771e-25	0.131239	0.662352	0.0381467	0.927369	-0.106773	0.625439
C1_12440W	orf19.5220	orf19.5220	-1.26206	9.84111e-12	-0.898972	4.90464e-11	-0.870158	2.48346e-12	0.375945	0.113448	0.363697	0.201316	-0.0268043	0.923273
CR_10410C	orf19.7618	orf19.7618	-1.26205	1.00892e-14	-0.896061	1.28269e-12	-0.909691	1.46085e-21	0.336425	0.0358358	0.367149	0.110435	0.015986	0.943247
C2_03960W	orf19.827.1	RPL39	-1.26103	6.2063e-14	-1.39483	7.64633e-60	-1.4137	3.2036e-105	-0.168668	0.518696	-0.133547	0.659202	0.0209129	0.898188
C2_05530C	orf19.3583	orf19.3583	-1.26	4.88234e-14	-0.808135	5.52669e-12	-0.817806	4.38802e-22	0.426489	0.045686	0.452155	0.0847202	0.0114929	0.963951
C2_03540W	orf19.866	RAD32	-1.25883	3.72034e-12	-1.06093	2.26998e-22	-1.21747	2.65828e-39	0.0249967	0.958302	0.198096	0.537915	0.158662	0.328498
CR_03340C	orf19.2389	orf19.2389	-1.25718	0.00193498	-1.33969	4.56269e-17	-0.759794	3.27325e-07	0.481293	0.4537	-0.0861264	0.923624	-0.578891	0.00564771
C2_01630W	orf19.1473	orf19.1473	-1.25669	9.3332e-07	-1.11196	3.44893e-06	-1.22287	1.68498e-09	0.0185379	0.982335	0.145928	0.820914	0.112884	0.809421
C2_04170C	orf19.804.1	orf19.804.1	-1.25664	2.4841e-07	-1.54898	3.48888e-79	-1.65798	1.9433e-130	-0.41763	0.209974	-0.292815	0.431449	0.111009	0.383673
C2_07060W	orf19.2261	orf19.2261	-1.25659	1.99105e-07	-1.47939	2.00069e-18	-1.54928	7.26101e-26	-0.307755	0.326088	-0.223144	0.564803	0.0715755	0.786307
C1_01680C	orf19.3357	orf19.3357	-1.25554	5.93811e-12	-0.87567	1.62322e-22	-0.882368	3.13563e-28	0.358006	0.157959	0.379824	0.1604	0.0083484	0.970857
C1_11550W	orf19.1164	GAR1	-1.25533	3.93291e-12	-1.14618	2.85132e-19	-1.1914	1.61547e-84	0.0480321	0.905209	0.111503	0.787965	0.0484628	0.834269
C2_06510W	orf19.27	orf19.27	-1.25402	5.0815e-05	-0.671122	0.0105475	-0.796641	0.000274105	0.442723	0.422419	0.583162	0.314471	0.126785	0.807773
C5_02330W	orf19.4241	orf19.4241	-1.25316	0.000405491	-0.939986	1.2346e-18	-1.17435	2.36731e-25	0.0618258	0.945285	0.311783	0.583824	0.236461	0.182088
C3_02100W	orf19.1636	STE50	-1.2518	5.8953e-13	-0.708687	3.86347e-06	-1.0043	3.17647e-22	0.232351	0.419366	0.545061	0.0808064	0.297678	0.151747
C4_04000W	orf19.5312	MET4	-1.25136	2.02016e-05	-0.891935	2.74879e-07	-0.59975	0.000109291	0.636439	0.0985663	0.360133	0.445435	-0.289912	0.201489
C1_02460W	orf19.2935	RPL10	-1.25065	4.7255e-11	-1.03611	1.25148e-42	-1.09116	3.34944e-80	0.143019	0.658668	0.214204	0.479817	0.0571327	0.649517
CR_00340C	orf19.7499.1	orf19.7499.1	-1.25031	1.21993e-05	-1.16602	3.93065e-13	-0.992261	7.51493e-12	0.242975	0.65759	0.0811927	0.905213	-0.173574	0.563834
C5_05300W	orf19.4024	RIB5	-1.25024	5.20277e-11	-1.41369	2.22197e-29	-1.30311	1.41429e-42	-0.0677857	0.86589	-0.161361	0.668693	-0.108327	0.616472
C5_01310W	orf19.1938	orf19.1938	-1.2491	0.000585234	-0.755093	0.000306505	-0.867705	4.52935e-06	0.362405	0.558006	0.492518	0.400454	0.11493	0.768881
C2_09040W	orf19.200	orf19.200	-1.24834	3.77671e-09	-1.24375	1.64668e-45	-0.766897	4.95934e-24	0.464893	0.0938764	0.00405919	0.993887	-0.47478	2.98864e-06
C4_02260C	orf19.4563	orf19.4563	-1.24628	1.13077e-08	-0.445391	0.00158859	-0.89943	4.14284e-17	0.330813	0.319617	0.800144	0.00544139	0.4556	0.00417089
CR_08340W	orf19.6402	CYS3	-1.24443	8.19125e-14	-1.16762	5.71643e-30	-1.12204	2.75963e-72	0.10651	0.731599	0.0781753	0.840916	-0.0430318	0.824987
C1_11690W	orf19.1150	orf19.1150	-1.2439	6.68964e-07	-0.19029	0.441486	-0.340041	0.0219032	0.889726	0.00429775	1.05721	0.0086895	0.151793	0.687923
C4_01840C	orf19.4609	orf19.4609	-1.24295	4.7047e-14	-1.16472	6.32072e-36	-1.27106	1.93632e-62	-0.0435716	0.906179	0.0785661	0.823862	0.108154	0.421337
C4_07090C	orf19.3099	TRP4	-1.24168	3.73797e-20	-1.01745	2.16322e-22	-1.14048	1.17024e-59	0.0858317	0.750051	0.225966	0.395285	0.125549	0.444884
C3_03420C	orf19.339	NDE1	-1.24165	6.24761e-25	-1.12048	1.1157e-34	-1.21139	1.12742e-117	0.0148278	0.961951	0.121928	0.633698	0.0930372	0.496013
C6_00380C	orf19.1200	orf19.1200	-1.23914	2.15278e-05	-1.0448	6.66254e-12	-1.18222	1.21573e-15	0.0426437	0.960325	0.19277	0.738573	0.138063	0.65758
CR_03620C	orf19.4380.1	orf19.4380.1	-1.23234	6.14011e-06	-0.843294	2.26985e-05	-1.15499	2.04688e-08	0.0630832	0.936348	0.389059	0.416433	0.313305	0.348838
C5_02830W	orf19.4307	orf19.4307	-1.22899	1.06681e-05	-0.672806	7.47396e-06	-0.868312	1.89542e-17	0.344316	0.427537	0.554739	0.179525	0.19682	0.353738
C4_07110C	orf19.3097	PDA1	-1.22622	7.69943e-16	-1.36922	3.72039e-45	-1.56532	2.60837e-171	-0.354877	0.0632862	-0.141569	0.64173	0.198695	0.111913
C4_05110C	orf19.740	HAP41	-1.21939	5.77207e-11	-0.491339	0.000154925	-0.755233	1.31795e-15	0.448433	0.0361072	0.728741	0.00188713	0.26589	0.0622396
CR_06800C	orf19.1854	HHF22	-1.2185	1.5597e-19	-1.6704	4.64109e-48	-1.50303	4.19375e-123	-0.300025	0.0742922	-0.450009	0.0494666	-0.164531	0.296375
C2_09940W	orf19.1358	GCN4	-1.21746	5.83713e-29	-1.12583	4.76407e-47	-0.954491	8.71788e-78	0.247594	0.0635359	0.091842	0.698997	-0.169718	0.0800262
C4_06110C	orf19.4718	TRP5	-1.21534	1.17677e-10	-1.20959	6.25134e-37	-0.86786	1.26619e-51	0.332552	0.182267	0.0078138	0.988168	-0.339465	0.0014171
C1_00460W	orf19.6062	orf19.6062	-1.21516	0.000151535	-1.14727	1.11728e-22	-1.37582	2.61589e-63	-0.177129	0.766456	0.0655	0.923791	0.229621	0.121289
CR_10430C	orf19.7620	orf19.7620	-1.21271	0.00156763	-0.91862	0.000471172	-0.628661	0.00495105	0.568446	0.367343	0.291089	0.714227	-0.289378	0.510498
CR_08320W	orf19.6399	ATS1	-1.21215	4.51498e-09	-1.00027	1.14563e-13	-1.14947	4.22721e-22	0.0457483	0.92926	0.212123	0.583194	0.151581	0.494663
C5_05010W	orf19.3992	orf19.3992	-1.21034	0.00073087	-1.24814	5.27208e-05	-1.16337	6.90023e-06	0.034343	0.978718	-0.040683	0.973193	-0.0862393	0.90624
C1_00100C	orf19.6100	orf19.6100	-1.20972	4.55059e-11	-1.10993	5.51443e-12	-1.11516	9.25907e-37	0.0785315	0.835856	0.101988	0.840916	0.00852254	0.981829
C5_02580W	orf19.4271	orf19.4271	-1.20888	1.9506e-09	-0.833985	1.36718e-20	-0.747503	1.03119e-22	0.446181	0.0908896	0.37427	0.204354	-0.0850246	0.592494
C6_00550W	orf19.4204	orf19.4204	-1.20668	2.53309e-06	-0.592212	9.33809e-09	-0.687	2.61915e-16	0.503426	0.142729	0.614379	0.0706628	0.0970898	0.587606
C1_14330W	orf19.7245	orf19.7245	-1.2055	2.6529e-09	-0.674274	8.93477e-06	-0.938007	7.76375e-14	0.25154	0.438056	0.53229	0.0882562	0.266123	0.19695
CR_08360C	orf19.6403.1	RPP2A	-1.2026	1.0972e-07	-1.20077	8.96218e-30	-1.35822	1.44204e-126	-0.172343	0.656858	0.00237016	0.99709	0.160266	0.270558
C6_04140C	orf19.4553	orf19.4553	-1.19959	1.08406e-07	-0.264135	0.173673	0.0302242	0.836046	1.21483	1.95507e-06	0.936146	0.00516502	-0.29296	0.238343
C4_07180W	orf19.3087	UBI3	-1.19941	1.17846e-06	-1.19429	2.70787e-30	-1.09913	9.67579e-96	0.0834962	0.869528	0.00342542	0.996597	-0.0938915	0.54045
C4_05650W	orf19.1250	orf19.1250	-1.19776	1.14924e-05	-0.649538	5.8458e-09	-0.773371	1.18569e-15	0.407352	0.28359	0.54695	0.124726	0.12579	0.39618
C2_06480W	orf19.25	orf19.25	-1.19731	1.09993e-07	-0.643734	4.06458e-09	-0.71493	6.08176e-18	0.465905	0.103073	0.552756	0.0685197	0.0729366	0.669293
CR_03000C	orf19.2863	orf19.2863	-1.19501	0.0102024	-1.12835	2.55688e-12	-1.37964	1.52778e-18	-0.201335	0.834192	0.0653058	0.949998	0.253455	0.38799
C2_06240W	orf19.5486.1	SMD2	-1.19446	2.95141e-07	-1.51885	3.10652e-24	-1.35127	9.10215e-33	-0.174298	0.698124	-0.326465	0.437408	-0.165778	0.531985
C2_03220C	orf19.909	STP4	-1.19227	1.38867e-05	-0.759688	3.63069e-05	-1.63733	1.28774e-19	-0.45982	0.236923	0.434689	0.24868	0.880181	1.4496e-06
C7_03870W	orf19.7195	RAD6	-1.19132	5.11425e-06	-0.773158	7.60779e-09	-0.908223	4.9642e-21	0.267572	0.537641	0.417956	0.300908	0.136509	0.531985
CR_08450C	orf19.6414	orf19.6414	-1.19057	1.32148e-08	-0.87671	4.17823e-08	-0.417638	1.16825e-05	0.756894	0.000643448	0.314819	0.404332	-0.456951	0.0059271
C1_04850C	orf19.757.1	orf19.757.1	-1.18959	8.39012e-08	-1.3306	2.7248e-11	-0.876416	6.49672e-08	0.297848	0.43177	-0.142152	0.807549	-0.453544	0.109123
C4_06050W	orf19.4415	MED3	-1.18933	3.66725e-05	-0.849832	7.9572e-08	-0.929768	1.36591e-09	0.243961	0.633793	0.338734	0.460899	0.0819404	0.786469
CR_01740W	orf19.2570	MCI4	-1.18905	1.60464e-05	-1.29329	1.17514e-42	-1.22973	9.1012e-69	-0.0577609	0.92926	-0.106177	0.846856	-0.0619015	0.698612
C2_09320C	orf19.4093	PES1	-1.18825	5.95621e-12	-0.595961	5.00154e-08	-0.759795	1.69627e-18	0.412236	0.0195548	0.59245	0.00206986	0.166067	0.119761
C2_00180C	orf19.2114	orf19.2114	-1.18821	0.000137831	-2.04243	2.12901e-16	-2.21526	2.91995e-22	-1.04402	0.0150798	-0.854041	0.099664	0.175221	0.761388
C5_00010W	orf19.5700	TLO11	-1.18798	1.88309e-06	-1.13434	7.1092e-16	-1.19874	8.96976e-18	-0.0238493	0.977289	0.0543345	0.928463	0.0657028	0.838406
CR_02850C	orf19.2842	GZF3	-1.18775	4.4577e-06	-0.30607	0.0291164	-0.471649	5.98008e-07	0.700201	0.0226725	0.881659	0.00583152	0.167509	0.36599
CR_02980C	orf19.2859	SRP40	-1.18691	7.33287e-05	-0.517521	3.51297e-05	-0.596495	5.15685e-09	0.572967	0.129622	0.667113	0.0731645	0.0805159	0.637073
C3_00170C	orf19.5455	orf19.5455	-1.18676	8.73903e-12	-1.55694	4.74084e-42	-1.48779	8.20176e-64	-0.316717	0.173744	-0.368765	0.171751	-0.0668846	0.746615
C2_07570W	orf19.1868	RNR22	-1.1831	0.000187459	-2.85853	1.95663e-12	-3.14724	3.84942e-14	-1.97762	5.57668e-36	-1.67257	6.4923e-20	0.290813	0.147342
C4_02440C	orf19.2758	PGA38	-1.18137	3.25627e-22	-0.273196	0.0370254	-0.402134	2.09162e-08	0.764265	4.13261e-09	0.908416	1.73326e-06	0.129867	0.471945
C7_02390W	orf19.6470	AHP2	-1.18016	4.25107e-07	-1.53922	3.12427e-38	-1.34611	1.9105e-39	-0.181089	0.668057	-0.359974	0.326417	-0.19186	0.305359
C4_00600C	orf19.4183	MUC1	-1.17967	8.84744e-09	-0.676762	1.71826e-06	-0.924018	7.57416e-13	0.239848	0.526332	0.503905	0.117817	0.249651	0.260984
CR_04510W	orf19.542	HXK2	-1.17603	4.51999e-07	-1.82339	4.32106e-31	-1.80697	4.33597e-17	-0.645205	0.00109903	-0.644281	0.00782216	-0.0138809	0.951103
C5_03480C	orf19.6656	orf19.6656	-1.17559	3.52147e-06	-1.41192	9.37793e-25	-1.82158	3.41339e-143	-0.660409	0.032794	-0.233161	0.613528	0.412056	0.0113919
C1_06120C	orf19.2433	orf19.2433	-1.17469	0.00180767	-0.863718	0.0124693	-0.755904	0.0262864	0.402485	0.580352	0.312146	0.714227	-0.105906	0.892602
C1_12360C	orf19.5228	RIB3	-1.17466	4.89724e-09	-1.01198	9.51737e-14	-1.10052	7.46415e-21	0.0589658	0.868355	0.163	0.599474	0.090351	0.57754
C3_06820C	orf19.6820	TAF12	-1.17454	6.71524e-08	-0.654969	2.64518e-06	-0.833239	7.54535e-16	0.326151	0.313698	0.520985	0.112749	0.180493	0.378113
CR_03310C	orf19.2393	orf19.2393	-1.17311	5.70895e-08	-1.04549	2.16699e-14	-1.05748	6.62668e-21	0.0978331	0.826942	0.125944	0.784622	0.0141089	0.964742
C5_04630W	orf19.3947	orf19.3947	-1.17277	6.54912e-13	-1.25045	1.66632e-18	-1.16436	1.75737e-37	-0.00714354	0.988716	-0.07946	0.861562	-0.0852597	0.745943
C2_02680W	orf19.5839	PDR17	-1.17194	8.30408e-11	-1.40035	8.95434e-33	-0.639546	8.43542e-13	0.516529	0.0133621	-0.22828	0.46945	-0.758896	6.21549e-11
C2_07960C	orf19.2185	NSA1	-1.17127	2.6886e-09	-0.742679	5.40034e-10	-0.71255	1.61948e-13	0.442383	0.0540886	0.427729	0.105368	-0.0283743	0.888548
C1_03390W	orf19.3040	EHT1	-1.17125	3.39292e-14	-0.995604	6.98635e-15	-1.40376	6.34046e-81	-0.247777	0.256209	0.177768	0.598846	0.410833	0.00535753
C5_00420C	orf19.947	MRP17	-1.17113	2.53792e-05	-0.743633	6.24406e-14	-0.708941	5.48102e-20	0.444743	0.248565	0.425771	0.286053	-0.0328741	0.86425
CR_03980W	orf19.480	orf19.480	-1.17031	5.03675e-05	-0.732121	2.8968e-07	-0.82217	8.72838e-10	0.332127	0.475932	0.436528	0.305489	0.0916207	0.728882
CR_03270W	orf19.2397	VHT1	-1.16925	1.2444e-05	-1.15139	4.47278e-19	-1.56888	1.86077e-35	-0.414384	0.319767	0.0210086	0.978239	0.420148	0.0290562
C2_05920C	orf19.5213.1	COX8	-1.16808	0.000118649	-1.25039	8.60522e-58	-1.33101	6.81744e-107	-0.179651	0.74769	-0.0834548	0.894442	0.0825562	0.541859
C1_08710W	orf19.4730	orf19.4730	-1.16591	0.000140424	-0.767572	8.33054e-10	-0.813764	5.5586e-13	0.334812	0.494245	0.39757	0.395741	0.0482793	0.850088
CR_00430C	orf19.7489.3	orf19.7489.3	-1.16523	4.75089e-05	-1.25218	1.29171e-27	-1.11992	1.53396e-25	0.0300822	0.973741	-0.0895553	0.888451	-0.131576	0.54915
C4_00140C	orf19.5639	HIS4	-1.165	8.55224e-10	-1.10615	5.19723e-19	-1.39032	1.71405e-117	-0.241031	0.388162	0.0614205	0.895533	0.287217	0.053907
CR_07690W	orf19.3487	orf19.3487	-1.16498	0.0165209	-0.757191	2.97133e-09	-0.503098	6.31188e-05	0.647109	0.585017	0.405869	0.762752	-0.252721	0.198475
C5_05440C	orf19.4043	orf19.4043	-1.16441	8.77033e-06	-0.884051	6.71423e-08	-0.995854	8.7803e-25	0.152888	0.761775	0.279979	0.562989	0.113074	0.684872
C7_00140C	orf19.7109	orf19.7109	-1.16405	0.000675517	-1.23404	1.98483e-34	-1.13865	1.03104e-30	0.00714077	0.994838	-0.0715336	0.922031	-0.0930215	0.660318
C2_02740C	orf19.5832	HPT1	-1.16376	1.43288e-15	-1.05512	4.33777e-28	-1.0958	5.16268e-44	0.0522667	0.833019	0.108997	0.659202	0.0425644	0.773973
C4_01250W	orf19.4664	NAT4	-1.16213	0.000300403	-1.6896	3.08313e-22	-1.03693	1.80099e-12	0.109233	0.864293	-0.529051	0.247865	-0.651156	5.7144e-05
C2_06340W	orf19.5498	EFH1	-1.16187	0.00422173	-1.84728	7.12782e-06	-2.37427	1.46334e-11	-1.23608	0.0846992	-0.681889	0.479817	0.538825	0.546596
C2_06440C	orf19.22	orf19.22	-1.16109	7.67416e-08	-0.375381	0.0059562	-1.97721	8.74444e-33	-0.831216	0.0138905	0.78495	0.00583152	1.60339	1.61304e-18
CR_10660W	orf19.7652	CKA1	-1.16048	1.63094e-10	-0.702138	1.17946e-09	-0.791382	2.92918e-22	0.352808	0.121861	0.459122	0.0831474	0.0917005	0.601646
CR_02120C	orf19.2612	orf19.2612	-1.15982	0.00639132	-0.720046	6.59542e-05	-0.660514	8.06499e-05	0.482284	0.477101	0.439552	0.521402	-0.0568116	0.882623
C1_11770C	orf19.1139	orf19.1139	-1.15696	9.94871e-10	-0.721211	1.54355e-11	-1.08644	1.79488e-52	0.0549442	0.895958	0.435819	0.118789	0.366877	0.00218597
C1_10250C	orf19.4895	orf19.4895	-1.15656	3.05381e-06	-0.586327	2.93407e-05	-0.760675	6.13985e-09	0.381142	0.305545	0.570008	0.102854	0.176016	0.419339
CR_08180C	orf19.6378	TRM9	-1.15606	1.02494e-09	-0.845308	9.43186e-10	-1.01668	5.68901e-32	0.123693	0.732533	0.311524	0.362906	0.173295	0.392788
C4_06850C	orf19.3124	orf19.3124	-1.15578	1.82244e-06	-0.703522	3.84057e-11	-0.832795	1.32382e-18	0.306292	0.387402	0.45148	0.162572	0.131438	0.357544
C1_09350W	orf19.4796	orf19.4796	-1.15518	0.000518799	-1.0572	9.42972e-33	-0.983361	2.28229e-40	0.154644	0.80722	0.0955945	0.889417	-0.0721439	0.634756
C5_04080C	orf19.1281	orf19.1281	-1.15467	5.70497e-08	-0.569568	1.28285e-05	-0.660649	1.6025e-06	0.478477	0.124362	0.585488	0.0488742	0.0933274	0.721561
C2_01250W	orf19.1999	orf19.1999	-1.15455	0.000304848	-1.81361	3.26054e-22	-1.10806	4.67263e-12	0.0319445	0.975333	-0.659888	0.183333	-0.704646	0.00273971
C3_07570C	orf19.6732	orf19.6732	-1.15259	1.3997e-07	-1.29203	1.27228e-12	-1.2435	1.72857e-15	-0.105138	0.833119	-0.139932	0.799748	-0.0484204	0.911971
CR_07030C	orf19.2362	orf19.2362	-1.1523	5.44359e-09	-0.609054	1.80085e-06	-0.76553	3.88479e-13	0.370472	0.117817	0.542533	0.0307713	0.158188	0.301906
CR_08290W	orf19.6393	orf19.6393	-1.1523	7.32776e-10	-0.667311	5.09517e-06	-0.93031	1.94053e-19	0.206191	0.522508	0.485805	0.118586	0.265142	0.182088
CR_03770C	orf19.4375.1	RPS30	-1.15211	3.55262e-18	-1.15143	2.17772e-24	-1.14226	1.1748e-51	-0.00543731	0.987333	0.00205632	0.996619	-0.00675431	0.977596
CR_05910W	orf19.6623	orf19.6623	-1.15181	5.23157e-11	-0.738086	7.71174e-11	-0.667276	1.54014e-13	0.46853	0.0359045	0.413332	0.119482	-0.0691112	0.735327
C2_08840W	orf19.3585	orf19.3585	-1.15093	4.86593e-06	-0.980053	5.70612e-14	-0.78194	5.32456e-17	0.351956	0.333278	0.168199	0.717453	-0.196745	0.262485
CR_06780W	orf19.1856	orf19.1856	-1.15069	2.0787e-11	-0.950481	4.90684e-18	-0.882282	1.5077e-20	0.252172	0.323132	0.199977	0.523096	-0.0664167	0.749902
C3_07890W	orf19.6183	TIM8	-1.14956	0.0129974	-1.66581	4.56272e-26	-1.59273	6.6467e-26	-0.463199	0.541914	-0.51731	0.455399	-0.0703522	0.834269
C2_05890C	orf19.5211	IDP1	-1.14566	9.18652e-11	-0.980238	1.07263e-32	-1.12997	3.11365e-70	-0.000233041	0.99984	0.165305	0.598732	0.151507	0.17811
C1_01390C	orf19.3328	HOT1	-1.14363	8.22798e-08	-0.479788	0.00343679	-0.568552	9.2667e-07	0.559762	0.0437832	0.664442	0.0387618	0.0904812	0.747123
C7_03000C	orf19.5161	orf19.5161	-1.1427	2.47589e-12	-1.14007	2.13051e-20	-1.15428	6.00171e-50	-0.0268148	0.949912	0.000841	0.997984	0.0147661	0.956292
C5_04860C	orf19.3972	orf19.3972	-1.14196	1.49869e-06	-0.82056	7.28322e-09	-1.06334	1.42687e-21	0.0619933	0.913216	0.319992	0.425576	0.244555	0.228618
CR_04330W	orf19.520	orf19.520	-1.14124	5.70895e-08	-0.70967	5.5155e-09	-0.902547	5.75731e-14	0.221066	0.551118	0.431259	0.173105	0.195013	0.329217
C5_03700C	orf19.1124.2	orf19.1124.2	-1.14091	3.07818e-06	-0.81226	3.67049e-05	-0.995801	2.11408e-13	0.127813	0.802782	0.331189	0.500016	0.187637	0.564311
C2_00340C	orf19.2098	ARO8	-1.14081	1.18907e-06	-1.38193	1.07247e-27	-1.43112	1.04723e-61	-0.304623	0.375448	-0.23766	0.553702	0.0518694	0.824095
C5_00320W	orf19.961.2	orf19.961.2	-1.13904	3.26089e-06	-1.13314	5.79644e-20	-1.22882	6.19806e-26	-0.105646	0.826622	0.00574396	0.991747	0.0976523	0.632145
CR_03430W	orf19.2378	orf19.2378	-1.13844	0.0133745	-0.947883	6.10235e-09	-0.986231	1.45375e-12	0.135199	0.892578	0.186857	0.83475	0.0395631	0.905805
C5_05260W	orf19.4019	PSY4	-1.13821	0.00189739	-1.03614	3.85402e-07	-1.35896	2.12441e-16	-0.23798	0.74718	0.103821	0.905049	0.326123	0.329217
C2_10160W	orf19.1765	orf19.1765	-1.13779	2.95698e-07	-1.2113	1.13852e-16	-0.557504	2.20265e-05	0.566344	0.053895	-0.0724582	0.894442	-0.652143	0.000172282
CR_03560W	orf19.4400	orf19.4400	-1.13764	0.000460069	-0.93326	2.56234e-06	-1.07049	1.6293e-11	0.0483086	0.957577	0.203961	0.764338	0.140124	0.70679
C1_05000W	orf19.54	RHD1	-1.13742	1.2846e-05	-1.1837	1.24159e-21	-0.422646	8.51179e-05	0.700249	0.0237648	-0.0448269	0.93745	-0.759731	1.20367e-09
C7_04140C	orf19.7160	orf19.7160	-1.13512	3.22499e-06	-0.839659	4.09269e-14	-0.932503	1.59436e-22	0.185433	0.647031	0.294275	0.419157	0.0947192	0.528383
C2_02710C	orf19.5835	orf19.5835	-1.13393	1.17846e-06	-0.811126	6.68862e-14	-0.846942	1.93285e-30	0.270355	0.439626	0.320867	0.363745	0.0372048	0.843163
C1_05430W	orf19.422	SPT20	-1.13324	1.36556e-08	-0.528762	0.000238558	-0.544858	5.95513e-08	0.57266	0.014883	0.604261	0.042007	0.017586	0.952406
C6_00680C	orf19.4192.1	orf19.4192.1	-1.13317	1.2875e-10	-1.556	1.04566e-27	-1.23602	4.89676e-29	-0.119129	0.735929	-0.424314	0.180933	-0.318712	0.122785
C1_07200W	orf19.4447	YMC1	-1.13209	3.97858e-16	-0.752163	8.88832e-14	-1.03547	2.16792e-44	0.0806085	0.752074	0.381069	0.0797201	0.28569	0.0163111
CR_03910C	orf19.470	TAF12L	-1.13082	4.31102e-10	-0.53272	3.43285e-05	-0.718023	1.4101e-13	0.397755	0.120444	0.599722	0.0295724	0.187565	0.330492
C4_04630C	orf19.3819	orf19.3819	-1.13068	0.00138326	-0.817398	0.00334276	-1.04546	7.98096e-05	0.0696583	0.945285	0.311009	0.673559	0.228699	0.665139
C3_04170W	orf19.5860	orf19.5860	-1.13038	0.0049003	-1.79314	8.96884e-06	-1.89742	0.000271883	-0.789527	0.487216	-0.661793	0.463053	0.110939	0.935075
C2_04240C	orf19.796	HYM1	-1.1295	1.42952e-05	-0.962702	2.53092e-12	-0.993667	1.28832e-14	0.119622	0.829894	0.166913	0.743181	0.0331816	0.91951
C2_04670W	orf19.149	orf19.149	-1.12791	0.0464803	-1.60403	0.00152547	-1.0994	0.0311756	0.011542	0.994838	-0.47997	1	-0.506394	0.627475
CR_09760W	orf19.7548	MED21	-1.12503	0.000504783	-0.746301	2.03988e-05	-0.619831	0.000435374	0.489959	0.318251	0.377471	0.461344	-0.12498	0.701028
C6_02920C	orf19.5568	VPS51	-1.12309	0.00708041	-0.54644	0.000559098	-0.652709	0.000141009	0.455878	0.498512	0.576885	0.327412	0.108658	0.725795
C3_06370C	orf19.7422	orf19.7422	-1.12107	1.43561e-12	-0.522203	0.000400238	-0.700443	2.54074e-14	0.404676	0.0362215	0.601007	0.0199812	0.181397	0.364285
CR_01470W	orf19.2531	CSP37	-1.12042	4.5167e-06	-2.07639	1.46396e-31	-2.52591	1.02889e-22	-1.41899	1.10329e-15	-0.953831	1.41432e-06	0.450197	0.00252092
C2_02590W	orf19.1585	ZRT2	-1.12025	3.73799e-11	-1.30678	2.25695e-25	-1.39119	8.72924e-40	-0.285784	0.0989282	-0.185886	0.444118	0.0861316	0.587269
C5_04280C	orf19.3912	GLN3	-1.11939	7.6759e-08	-0.387649	0.00586776	-0.883612	6.52662e-14	0.220635	0.567173	0.732308	0.0122895	0.497839	0.00402496
C2_01180W	orf19.2006.1	COX17	-1.11902	0.000170321	-1.03098	1.71378e-10	-1.13466	1.96414e-19	-0.0330684	0.972407	0.084406	0.902312	0.104917	0.739851
C1_01860W	orf19.4537	orf19.4537	-1.11889	0.000381603	-0.647878	7.28485e-10	-0.732871	2.15748e-19	0.368848	0.436287	0.469735	0.286898	0.0870863	0.607675
C3_03650W	orf19.6955	HBR3	-1.11753	3.35378e-12	-0.575414	9.8568e-07	-0.623525	5.93552e-10	0.477756	0.00151337	0.542141	0.00182319	0.0498501	0.774306
C4_04910C	orf19.3788	SPC34	-1.11558	0.0104407	-0.854284	3.60088e-07	-0.558189	0.000124091	0.541001	0.409633	0.258171	0.738899	-0.294743	0.192125
CR_02070C	orf19.2608	ADH5	-1.11556	0.00390593	-2.44705	1.00882e-06	-2.4172	1.0494e-06	-1.31504	1.1869e-08	-1.32696	6.05811e-08	-0.027077	0.930366
CR_03470W	orf19.4390	orf19.4390	-1.11444	0.000844687	-0.796441	1.93631e-05	-0.604965	8.37074e-06	0.49473	0.312396	0.317681	0.588705	-0.190313	0.502182
C1_08510W	orf19.396	EAF6	-1.11419	0.000437814	-1.11572	1.70233e-12	-1.08995	5.88666e-13	0.00661597	0.994838	-0.00281549	0.997402	-0.0240456	0.945794
C4_03400W	orf19.3366.1	orf19.3366.1	-1.11381	1.39194e-06	-1.18007	2.83129e-33	-1.08571	1.25342e-31	0.0117587	0.986789	-0.0664012	0.894442	-0.0922523	0.596759
C1_08760W	orf19.4734	orf19.4734	-1.11193	1.126e-06	-0.960145	1.27874e-08	-0.923633	3.33344e-11	0.174703	0.705185	0.150552	0.772186	-0.0365961	0.922092
C3_02160C	orf19.1630	orf19.1630	-1.11107	4.26306e-05	-0.769742	4.45667e-12	-0.592397	7.75365e-13	0.502909	0.168192	0.34084	0.416326	-0.175642	0.282892
C5_04810W	orf19.3967	PFK1	-1.11068	1.98759e-06	-2.51425	1.59265e-53	-2.86328	2.5768e-35	-1.76683	1.90942e-27	-1.40087	2.60551e-13	0.351246	0.00498568
C4_04560C	orf19.3826	orf19.3826	-1.10722	0.000389771	-1.19095	8.56116e-21	-1.76227	3.96625e-30	-0.667886	0.15389	-0.0850072	0.902312	0.571789	0.00818264
CR_06850C	orf19.1848.1	orf19.1848.1	-1.10672	0.000142282	-1.31059	4.99832e-07	-1.67939	3.27867e-10	-0.586967	0.187303	-0.202669	0.736722	0.370059	0.413192
C7_01360C	orf19.6917	orf19.6917	-1.1064	1.08395e-06	-1.02426	8.37997e-08	-0.98222	9.78472e-10	0.109126	0.829917	0.0802303	0.89659	-0.0415536	0.922092
CR_01120C	orf19.3242	TAF10	-1.10519	2.03588e-06	-0.777916	1.51759e-09	-0.963946	1.23361e-20	0.125799	0.781317	0.327727	0.387704	0.187932	0.33335
CR_03540W	orf19.4398	orf19.4398	-1.1045	3.58302e-06	-0.859365	5.98518e-10	-0.857596	3.98746e-14	0.230406	0.56819	0.243314	0.568239	-0.000271949	0.999173
C1_02360C	orf19.3693	PGA5	-1.10404	0.0126841	-1.28058	0.000606919	-0.502227	0.157475	0.586549	0.435611	-0.174736	0.883232	-0.77624	0.146729
C1_06790C	orf19.6231	MRPL19	-1.10328	7.56823e-12	-1.1822	2.74481e-39	-1.12216	2.47632e-51	-0.0357183	0.928092	-0.0786625	0.82752	-0.0578603	0.743116
C1_09290C	orf19.4788	ARG5,6	-1.10295	3.34075e-06	-2.26856	2.06841e-56	-1.9752	2.39379e-70	-0.887858	0.00171925	-1.16285	0.000109208	-0.290487	0.234944
CR_04110W	orf19.494	orf19.494	-1.10129	1.19348e-08	-0.587183	6.63766e-06	-0.610742	4.16154e-12	0.47525	0.0282051	0.515227	0.0540541	0.0253169	0.912981
C1_10970W	orf19.2319	orf19.2319	-1.10105	4.28117e-12	-0.519196	2.7835e-07	-0.539795	1.0028e-10	0.545028	0.000452275	0.581821	0.00140061	0.0225501	0.896202
C3_02840W	orf19.275	orf19.275	-1.10009	9.46176e-06	-0.242777	0.155614	-0.540435	0.000123729	0.545915	0.0922681	0.858748	0.00830256	0.299108	0.156671
C1_07170C	orf19.4450	ZCF23	-1.09986	1.491e-05	-0.0465934	0.842617	-0.649414	5.16458e-05	0.434282	0.211203	1.05516	0.00161001	0.605229	0.00487477
C1_01330C	orf19.3322	DUT1	-1.09972	5.59793e-09	-1.58252	2.70082e-26	-1.27474	1.42976e-54	-0.190199	0.523249	-0.479836	0.13249	-0.304631	0.103561
C1_13520C	orf19.4983	MCU1	-1.09885	7.39599e-08	-0.810943	2.51596e-11	-1.04441	1.13515e-20	0.037278	0.945274	0.286853	0.382145	0.235153	0.179054
C4_02410C	orf19.2762	AHP1	-1.09694	6.45283e-06	-4.22921	9.88268e-43	-4.83522	2.76356e-65	-3.75415	3.47589e-115	-3.13258	1.45534e-63	0.608519	0.000736593
CR_08480C	orf19.6415.1	orf19.6415.1	-1.09568	6.61064e-18	-1.28667	2.45397e-24	-1.01012	4.94077e-66	0.0704325	0.75391	-0.191664	0.501374	-0.27594	0.0535542
C5_05340W	orf19.4029	orf19.4029	-1.09568	6.63237e-12	-0.867624	5.20954e-12	-0.980587	8.84147e-32	0.099127	0.675049	0.229638	0.396807	0.115736	0.485519
C5_00550C	orf19.934	orf19.934	-1.09527	7.06455e-10	-0.903589	9.77183e-16	-1.13471	4.39351e-36	-0.055226	0.892578	0.192057	0.574191	0.233	0.152643
C4_04730W	orf19.3809	BAS1	-1.09512	1.43336e-14	-0.426618	0.00147632	-0.68509	3.99292e-13	0.394244	0.0212567	0.670448	0.00182843	0.261328	0.109048
C4_00690C	orf19.4173	orf19.4173	-1.09442	0.000636699	-1.00271	2.83992e-07	-1.29867	4.09104e-15	-0.219957	0.72859	0.0931351	0.902596	0.298646	0.335585
C2_10810W	orf19.5364	orf19.5364	-1.0941	7.08943e-10	-0.54733	0.000620712	-0.698549	6.52348e-14	0.37918	0.0949109	0.548635	0.0758444	0.154382	0.505986
C6_03550C	orf19.5722	orf19.5722	-1.09406	2.26057e-07	-0.792916	1.26701e-14	-0.878958	4.79983e-23	0.198002	0.553161	0.300076	0.332099	0.087824	0.569358
C4_04100C	orf19.5299	ECM1	-1.0935	9.23682e-13	-0.629286	1.03813e-08	-0.507095	1.28719e-07	0.57022	5.34795e-05	0.464267	0.0111826	-0.120467	0.3914
C4_00650W	orf19.4177	HIS5	-1.09304	7.9463e-15	-1.03881	2.26206e-18	-1.10837	4.93527e-55	-0.0304431	0.928165	0.0562576	0.889745	0.0719957	0.732633
C1_11930W	orf19.5274	orf19.5274	-1.09234	1.6338e-09	-0.460355	0.00803837	-0.468568	2.23237e-06	0.609576	0.0064354	0.634604	0.045668	0.0101198	0.97798
C2_03570C	orf19.862	orf19.862	-1.09009	4.88844e-05	-0.752665	5.84989e-05	-1.21336	7.33057e-09	-0.141981	0.821359	0.336041	0.460602	0.462447	0.116429
C1_11080W	orf19.2308	orf19.2308	-1.0896	2.14917e-06	-0.873821	3.37173e-16	-1.31513	2.99043e-47	-0.241972	0.514459	0.215462	0.58559	0.443214	0.000292846
C6_03180C	orf19.5605	orf19.5605	-1.08896	2.18813e-08	-0.599224	1.66326e-05	-0.634229	4.77498e-11	0.438176	0.0928001	0.4906	0.117556	0.037521	0.895532
C1_13990W	orf19.7206	OCA6	-1.08522	0.00225342	-1.00838	5.64917e-08	-0.792451	1.90121e-05	0.27532	0.685626	0.0771888	0.9269	-0.213684	0.538429
C3_07920W	orf19.6187	orf19.6187	-1.08451	1.44541e-06	-0.913693	2.98745e-11	-1.00732	6.03182e-21	0.060485	0.910927	0.172283	0.69646	0.096717	0.69878
C1_05270C	orf19.439	orf19.439	-1.08387	4.63669e-05	-0.677522	5.68928e-12	-0.806261	9.48997e-24	0.260897	0.546005	0.405053	0.292583	0.13051	0.401256
C1_14250C	orf19.7235	orf19.7235	-1.08355	4.62314e-10	-0.885911	2.5092e-12	-1.33568	3.03483e-29	-0.266671	0.353866	0.19882	0.553221	0.451575	0.00660759
CR_07440W	orf19.6124	ACE2	-1.08147	1.20439e-18	-0.183102	0.20045	-0.53384	6.08738e-12	0.532571	0.000164374	0.90034	1.18599e-05	0.352866	0.0212039
C6_00590W	orf19.4199	SLY41	-1.08001	7.2588e-05	-0.817425	8.20803e-09	-0.105057	0.351548	0.959961	0.00132611	0.26291	0.583824	-0.710618	6.63345e-07
C1_00330C	orf19.6075	orf19.6075	-1.07959	6.92513e-11	-0.815523	4.2242e-13	-0.853215	1.14675e-22	0.211333	0.434227	0.265186	0.373013	0.0397141	0.866793
C4_02580W	orf19.2742	orf19.2742	-1.07768	0.00592525	-1.13523	0.0125289	-1.1822	0.00213723	-0.117896	0.9167	-0.0507868	0.971625	0.0483804	0.964742
C5_00880C	orf19.1979	GIT3	-1.0738	1.13904e-05	-1.22837	8.07411e-15	-1.36413	4.13072e-09	-0.304068	0.303638	-0.151311	0.67127	0.138743	0.416717
CR_10640W	orf19.7648	orf19.7648	-1.07292	2.40708e-07	-0.80185	4.66964e-07	-1.10821	1.79509e-13	-0.049688	0.932215	0.272739	0.500016	0.308242	0.224268
C3_04620C	orf19.5920	orf19.5920	-1.07227	3.52505e-09	-1.12836	3.31263e-19	-1.36813	2.94948e-40	-0.310653	0.268049	-0.0568138	0.902312	0.240961	0.207145
C7_01890C	orf19.6531.1	TOM7	-1.0722	1.54989e-05	-1.12427	3.58433e-33	-1.22198	2.4401e-62	-0.166526	0.704947	-0.0530718	0.920404	0.0994852	0.44941
C5_04030W	orf19.1287	orf19.1287	-1.07154	2.55966e-11	-0.750025	7.76976e-17	-0.675597	2.07653e-18	0.380958	0.0613953	0.3226	0.179525	-0.07283	0.654652
C7_00240W	orf19.7098	orf19.7098	-1.07056	1.80897e-05	-0.795941	2.73673e-08	-0.573592	7.78781e-08	0.480738	0.158125	0.27544	0.537915	-0.219943	0.289505
C6_02840C	orf19.5558	RBF1	-1.06962	1.01891e-08	-0.456633	1.04216e-05	-0.427675	5.57781e-07	0.626604	0.00393552	0.613635	0.0144947	-0.0269734	0.905251
C4_02800W	orf19.2715	RPC53	-1.06912	2.84243e-11	-0.620209	1.72612e-06	-0.60922	1.76108e-10	0.444163	0.0159449	0.449123	0.0696871	-0.00925269	0.973386
C3_05120C	orf19.5985	orf19.5985	-1.0689	3.6226e-05	-0.82088	4.26957e-17	-0.850219	5.36476e-22	0.202636	0.651202	0.247184	0.56002	0.0311872	0.882653
C2_07420W	orf19.1889	orf19.1889	-1.06879	2.12889e-12	-1.25702	1.26607e-33	-0.938649	3.47113e-29	0.114918	0.609333	-0.18736	0.437885	-0.316467	0.00140187
C3_02850C	orf19.276	orf19.276	-1.06695	3.33163e-06	-0.600132	2.31866e-06	-0.855703	1.81606e-13	0.196375	0.633793	0.465477	0.164067	0.256741	0.153437
C4_03940C	orf19.789	PYC2	-1.06682	1.54626e-07	-1.20778	4.5284e-52	-1.69049	4.44736e-183	-0.638646	0.00493735	-0.139104	0.700445	0.484799	3.63283e-08
CR_04520W	orf19.542.2	MIM1	-1.06484	4.35076e-07	-1.28622	2.07322e-20	-1.32281	2.63059e-25	-0.275475	0.44012	-0.220062	0.590038	0.0398178	0.90624
C1_03900W	orf19.4464	SEN15	-1.06383	9.56141e-05	-0.627785	0.00108856	-0.574789	0.000428533	0.470944	0.254228	0.433782	0.351726	-0.0513746	0.900789
C2_00930C	orf19.2031	VPS24	-1.06201	0.000259722	-0.350134	0.00604146	-0.322822	0.00407937	0.723173	0.0444738	0.710952	0.0610885	-0.0254982	0.92082
CR_01730W	orf19.2568	IFU5	-1.05931	8.79304e-07	-0.908145	3.62813e-11	-0.834291	2.33897e-09	0.21009	0.567173	0.15237	0.688726	-0.0714166	0.781431
C6_03390W	orf19.5628	orf19.5628	-1.058	2.4902e-13	-0.761653	9.08497e-17	-0.832691	7.33668e-27	0.209529	0.325049	0.296783	0.184273	0.072804	0.660995
C2_00390C	orf19.2092	orf19.2092	-1.05791	4.88097e-13	-0.986865	6.4035e-19	-1.01687	1.59992e-20	0.0254516	0.953967	0.0721129	0.844916	0.0323401	0.90624
C1_05420W	orf19.423	orf19.423	-1.05762	8.87481e-06	-1.11227	1.3882e-13	-1.23929	6.87576e-25	-0.198275	0.632424	-0.0568829	0.919709	0.128203	0.610506
C1_03770W	orf19.1032	SKO1	-1.05523	3.31822e-05	-0.498117	0.000362751	-0.478935	0.00015717	0.560533	0.0901844	0.556281	0.106586	-0.0173387	0.953561
C2_07500C	orf19.1878	MED4	-1.0532	0.00291341	-0.77104	7.68151e-09	-0.639912	2.3439e-07	0.396899	0.47741	0.280593	0.638759	-0.129383	0.593465
C4_03040W	orf19.2687.1	orf19.2687.1	-1.05203	1.74717e-10	-0.980005	1.45253e-19	-0.914189	3.91006e-37	0.1216	0.666637	0.0709529	0.85119	-0.0641121	0.724618
C3_05710W	orf19.7350	RCT1	-1.05185	5.72371e-09	-1.91128	1.13177e-73	-0.456978	4.24571e-08	0.57928	0.00153895	-0.859713	5.9176e-06	-1.4527	1.24685e-76
C6_03130W	orf19.5597.1	orf19.5597.1	-1.05111	9.03686e-05	-1.44368	2.35782e-29	-1.33561	8.37999e-72	-0.300989	0.456515	-0.395272	0.321804	-0.107419	0.571249
C5_04780W	orf19.3964	ASH2	-1.04857	8.28262e-10	-0.867553	3.74433e-13	-0.646499	1.05581e-11	0.386402	0.0676767	0.181952	0.563724	-0.218701	0.15284
C2_07410W	orf19.1890	orf19.1890	-1.04784	1.5887e-08	-0.716903	5.66371e-08	-0.672751	2.68496e-10	0.358704	0.126036	0.331126	0.267197	-0.0421597	0.863727
C6_04510C	orf19.2137	orf19.2137	-1.04782	1.40407e-05	-0.480762	0.00170569	-0.833996	2.53845e-11	0.198301	0.647181	0.568276	0.112547	0.355529	0.0656805
C3_05100C	orf19.5982	RPL18	-1.04745	1.80897e-05	-0.813285	1.41138e-16	-0.903964	1.07297e-29	0.126595	0.775635	0.233323	0.542798	0.0927647	0.497891
C3_01800C	orf19.1666	orf19.1666	-1.04663	9.61757e-08	-0.657586	1.18895e-05	-0.513774	8.87386e-06	0.51778	0.0600058	0.38946	0.26189	-0.142302	0.571781
C3_00930W	orf19.2496	ATO2	-1.04634	0.000262337	-0.818653	1.81743e-08	-0.971782	2.07193e-15	0.0608121	0.923525	0.231279	0.609876	0.155473	0.343542
C1_12390C	orf19.5225.2	RPL27A	-1.04548	3.41849e-05	-1.32086	6.75269e-43	-1.12848	1.52372e-112	-0.0999286	0.838728	-0.277672	0.475622	-0.191184	0.0891343
C1_09330W	orf19.4793	orf19.4793	-1.04457	4.59093e-06	-0.491983	5.25448e-05	-0.419126	5.48722e-05	0.608518	0.0169099	0.551913	0.0559884	-0.0710053	0.684055
C2_05710C	orf19.6882.1	orf19.6882.1	-1.04158	1.47946e-15	-1.1436	6.35894e-26	-1.01143	1.72354e-82	0.0142692	0.968621	-0.103238	0.728243	-0.131223	0.359297
C6_00660C	orf19.4193	orf19.4193	-1.04052	8.6403e-07	-1.15074	3.3217e-28	-1.03804	3.30953e-33	-0.0144686	0.982427	-0.109821	0.80091	-0.110191	0.542077
C1_03020C	orf19.2994	RPL13	-1.03661	0.000854116	-0.940828	4.00676e-31	-0.982305	6.4664e-50	0.036768	0.965695	0.0938624	0.878734	0.0435165	0.74843
C1_07960W	orf19.5067	orf19.5067	-1.03636	1.00086e-07	-0.491122	1.11972e-05	-0.547264	1.65838e-07	0.472642	0.0632862	0.545798	0.0417587	0.0583126	0.79211
C1_04790W	orf19.763	orf19.763	-1.0361	1.08321e-12	-0.82791	6.10731e-14	-0.897586	3.506e-18	0.122715	0.680218	0.207514	0.432984	0.0713093	0.746615
CR_03050C	orf19.2423	ZCF11	-1.03494	1.18318e-07	-0.632011	2.79374e-05	-0.834962	1.26482e-12	0.183987	0.555041	0.404725	0.196391	0.205528	0.312707
C4_01700C	orf19.4623.3	NHP6A	-1.03306	8.28365e-13	-1.14975	2.05732e-28	-1.10471	2.10732e-88	-0.0869832	0.740933	-0.115315	0.710739	-0.0425951	0.823451
C1_12190W	orf19.5245	BUL4	-1.03152	8.17223e-05	-1.75192	5.65707e-13	-1.75554	1.98958e-14	-0.737132	0.069133	-0.718741	0.127314	0.00392637	0.99519
C3_04060C	orf19.2803	HEM13	-1.03085	0.00111808	-2.28339	3.3311e-08	-2.3104	1.5914e-08	-1.29366	2.73871e-15	-1.25048	2.73452e-12	0.0290834	0.841582
C4_00510C	orf19.4191	RLP24	-1.02878	1.41777e-13	-0.792246	4.38689e-16	-0.772661	3.86281e-23	0.240013	0.12883	0.236226	0.249679	-0.0179364	0.917096
C1_11660W	orf19.1153	GAD1	-1.02851	8.0425e-07	-1.67184	2.20968e-33	-2.11844	7.08417e-69	-1.10391	2.58887e-11	-0.640982	0.00207366	0.448668	3.06821e-05
C2_00160C	orf19.2116	NAT2	-1.02735	3.52505e-09	-0.98793	2.01244e-14	-1.20063	2.8638e-34	-0.18847	0.498913	0.0409681	0.925333	0.215293	0.217716
CR_10690W	orf19.7657	POP3	-1.02712	1.17406e-05	-0.937298	6.22881e-12	-1.14464	1.11881e-20	-0.132972	0.777075	0.090404	0.865892	0.209529	0.348823
C2_08650W	orf19.3611	orf19.3611	-1.02711	0.000430516	-0.865947	4.01149e-16	-0.841446	4.95688e-31	0.168982	0.752028	0.15869	0.765809	-0.023306	0.91286
C1_04290C	orf19.1064	ACS2	-1.02695	3.55749e-08	-1.08533	1.79686e-33	-0.690456	1.24104e-40	0.321286	0.187207	-0.05671	0.892554	-0.392615	3.70182e-05
C5_04410C	orf19.3928	orf19.3928	-1.02681	3.19449e-06	-0.752098	8.5347e-08	-0.666866	3.38624e-10	0.344701	0.281362	0.276358	0.475622	-0.0830864	0.743116
C1_02850W	orf19.2973	orf19.2973	-1.02563	1.42766e-10	-0.515395	0.000719176	-0.594509	1.99501e-11	0.415745	0.0360764	0.510147	0.0728069	0.0798926	0.750572
C5_00920W	orf19.1975	orf19.1975	-1.02239	1.62859e-08	-1.03123	3.70083e-13	-0.993059	5.8686e-17	0.0125638	0.983053	-0.010103	0.986836	-0.0365541	0.906644
C1_13830C	orf19.5021	PDX1	-1.02056	4.75331e-12	-1.46917	2.05681e-57	-1.58054	1.43695e-162	-0.575933	0.000353056	-0.449075	0.0401495	0.112756	0.418238
C4_06210C	orf19.2917	orf19.2917	-1.01934	2.90646e-08	-0.59209	1.10573e-07	-0.80132	1.12164e-24	0.202217	0.419995	0.42859	0.0812352	0.211626	0.0669569
C6_01860C	orf19.3396	HCH1	-1.01833	0.000613465	-1.07629	7.44711e-23	-1.03247	2.21504e-55	-0.0315895	0.970342	-0.0608461	0.923806	-0.042375	0.834561
C7_00220W	orf19.7102	orf19.7102	-1.01777	0.00199168	-0.678315	7.39763e-05	-0.919171	2.48822e-09	0.0824614	0.914029	0.338939	0.525825	0.242983	0.32304
C6_01850W	orf19.3399	orf19.3399	-1.01753	1.8433e-07	-0.566813	5.47207e-07	-0.628478	9.3479e-15	0.372913	0.149551	0.451648	0.117556	0.0640677	0.749037
C6_02810C	orf19.5555	orf19.5555	-1.01538	3.002e-06	-0.878686	4.23821e-13	-0.801326	9.38967e-21	0.197866	0.570131	0.137677	0.746625	-0.075025	0.71922
CR_03330W	orf19.2391	orf19.2391	-1.01537	5.02237e-09	-0.921384	2.12876e-09	-0.999785	1.66993e-16	4.17407e-05	0.999959	0.0927163	0.837608	0.0795544	0.786469
C4_01910W	orf19.4601	orf19.4601	-1.01536	1.04644e-08	-0.812468	1.75401e-08	-0.797241	4.42889e-09	0.201907	0.482595	0.203776	0.529838	-0.0129594	0.968671
CR_05790C	orf19.6632	ACO2	-1.01535	4.44888e-11	-0.730591	6.18149e-18	-1.04214	9.50254e-65	-0.0418861	0.901525	0.286317	0.229674	0.313677	0.00111002
C1_06050C	orf19.2439.1	QCR10	-1.01495	2.46203e-08	-1.17202	4.90399e-25	-0.895827	1.86072e-25	0.103275	0.76052	-0.157883	0.638658	-0.274953	0.0422832
CR_00080W	orf19.7534	MIS12	-1.01439	1.04403e-09	-0.717094	1.24213e-08	-0.992756	6.90085e-47	0.00576683	0.989373	0.299128	0.296266	0.278597	0.0487537
C4_03270W	orf19.2667	RPF1	-1.01343	1.04448e-08	-0.780271	2.2496e-12	-0.822751	1.24489e-15	0.173799	0.523714	0.232446	0.366292	0.0441429	0.820972
C4_01550C	orf19.4630	CPA1	-1.01172	0.000556866	-1.66257	5.34083e-14	-2.03441	9.80786e-16	-1.03339	0.0293885	-0.646871	0.178821	0.373572	0.43101
C1_05220C	orf19.444	orf19.444	-1.01171	2.45029e-05	-0.596706	0.000376044	-0.648128	3.06086e-05	0.349218	0.348148	0.415505	0.295631	0.0526579	0.881821
C7_04120W	orf19.7163	orf19.7163	-1.01023	9.72638e-05	-1.64189	2.70964e-08	-0.951989	3.29937e-06	0.0438586	0.947217	-0.630968	0.26305	-0.689531	0.0643929
C1_02210W	orf19.3678	orf19.3678	-1.00942	7.98996e-08	-0.52661	0.00274559	-0.559252	5.04827e-10	0.4347	0.0691188	0.483206	0.164755	0.0338181	0.918038
CR_04540C	orf19.544	RPR2	-1.00864	5.81278e-06	-0.390242	0.00685102	-0.722814	4.54848e-08	0.270454	0.456038	0.617974	0.0514184	0.333958	0.0800262
CR_09800C	orf19.7552	orf19.7552	-1.00856	1.88301e-06	-0.422033	7.17555e-05	-0.529892	6.13985e-09	0.462079	0.0642896	0.586148	0.019283	0.109765	0.391157
C6_02010C	orf19.691	GPD2	-1.00671	1.08454e-09	-0.79257	8.55319e-18	-2.03655	1.7856e-169	-1.04612	1.02719e-10	0.214602	0.42229	1.24624	1.39612e-46
C5_05410C	orf19.4040	ILV3	-1.00534	9.68777e-10	-0.541543	4.99464e-07	-0.795767	6.62258e-39	0.19377	0.436287	0.465151	0.0609926	0.256908	0.0396071
C1_02830W	orf19.2971	orf19.2971	-1.00436	4.42863e-06	-0.31235	0.0109656	-0.528921	1.00009e-07	0.459046	0.116465	0.69248	0.0160623	0.218688	0.192554
CR_00680W	orf19.3287	BUD22	-1.0043	1.93341e-10	-0.490848	1.78307e-05	-0.657138	2.7927e-11	0.33134	0.0393219	0.513732	0.00268887	0.168093	0.179823
C1_01940C	orf19.4529	orf19.4529	-1.00223	0.000208597	-0.974167	8.11725e-20	-0.816935	4.66121e-18	0.167939	0.740933	0.026358	0.967052	-0.155441	0.359805
CR_03010C	orf19.2863.1	ERV1	-1.00083	0.00127141	-0.732111	2.29867e-07	-0.980206	1.61676e-17	0.00455657	0.995064	0.265895	0.619941	0.249036	0.219418
C6_00190W	orf19.1177	orf19.1177	-0.998776	0.00165269	-1.0493	5.65507e-25	-0.728469	3.80311e-11	0.253961	0.647524	-0.053131	0.937827	-0.319501	0.0431066
C3_02110W	orf19.1635	RPL12	-0.998138	8.00503e-05	-0.993002	6.10477e-29	-0.961282	4.28221e-51	0.0199029	0.978718	0.00322664	0.996597	-0.0302039	0.838921
CR_04840C	orf19.6309	MSS11	-0.996573	3.03272e-07	-0.427645	0.0335862	-0.378925	0.00294261	0.603972	0.0223383	0.571187	0.121867	-0.0475511	0.905805
C1_01980W	orf19.4527	HGT1	-0.996524	2.86177e-06	-0.944393	3.50012e-13	-1.21486	2.20665e-17	-0.233062	0.577414	0.0509496	0.922447	0.271552	0.246559
CR_09970W	orf19.7571	UBC4	-0.996312	2.06612e-05	-0.862961	4.55353e-18	-0.603952	6.33121e-24	0.376216	0.239009	0.131687	0.766209	-0.257789	0.0229398
C1_00560W	orf19.6052	CNS1	-0.995197	1.05757e-10	-0.582796	3.21377e-09	-0.681536	5.77651e-15	0.297109	0.13984	0.412237	0.0509744	0.100635	0.503321
CR_09340W	orf19.7329	orf19.7329	-0.995017	0.000792009	-1.472	1.28784e-16	-1.47742	1.73987e-08	-0.497807	0.156407	-0.475567	0.192808	0.00841581	0.97798
C3_06860C	orf19.6816	orf19.6816	-0.993389	0.0107226	-2.10671	3.13453e-05	-2.40569	2.26736e-06	-1.42788	1.49822e-09	-1.11099	1.45676e-05	0.302974	0.322893
C1_11100W	orf19.2306	orf19.2306	-0.993234	5.32316e-12	-0.734992	1.38945e-10	-0.649608	5.85037e-10	0.327735	0.100261	0.259341	0.300034	-0.0832281	0.692651
C7_03200C	orf19.5136	orf19.5136	-0.992744	1.73678e-07	-1.42731	4.96217e-29	-1.98366	2.15638e-80	-1.00681	8.90876e-07	-0.434629	0.140266	0.557946	0.000354042
C6_04530C	orf19.2143	orf19.2143	-0.989876	9.77523e-14	-0.330359	0.00295476	-0.659622	9.63317e-20	0.314749	0.030687	0.661017	0.000247286	0.33154	0.00340339
C5_04330W	orf19.3919.1	orf19.3919.1	-0.989868	0.000795141	-1.29016	1.52062e-27	-1.39522	4.18778e-48	-0.420869	0.328826	-0.301996	0.52686	0.106095	0.625836
C1_09840C	orf19.4849	orf19.4849	-0.987396	0.000572734	-0.673017	9.00941e-05	-0.328187	0.00892803	0.643451	0.088458	0.31431	0.52686	-0.343008	0.121289
C4_02140C	orf19.4577.3	TIM10	-0.986882	0.00121454	-0.658742	1.25438e-08	-0.667171	1.32868e-17	0.303745	0.528788	0.326124	0.488337	0.00947653	0.970857
C3_07400W	orf19.6751	orf19.6751	-0.985452	2.23409e-10	-0.692193	2.68524e-08	-0.825064	1.37492e-21	0.143987	0.55317	0.294193	0.280636	0.135631	0.449608
C5_02010C	orf19.3170	orf19.3170	-0.984619	1.31661e-08	-0.504079	3.08919e-07	-0.587083	2.56985e-10	0.380774	0.0978257	0.480522	0.0389242	0.0849291	0.625836
C1_01420C	orf19.3330	CRL1	-0.984164	2.19358e-10	-1.10803	1.6143e-20	-0.26254	0.00868144	0.705564	1.71151e-06	-0.123509	0.688726	-0.843459	4.19178e-14
C2_05540C	orf19.6866	orf19.6866	-0.983185	1.28811e-10	-0.50686	0.000355153	-0.700219	3.76824e-13	0.267133	0.221436	0.478436	0.0810027	0.1962	0.323722
C1_04220C	orf19.1057	orf19.1057	-0.982854	0.000533562	-1.29458	5.91359e-19	-0.946682	1.10014e-14	0.0207051	0.982335	-0.314758	0.520666	-0.347356	0.0990671
C2_07550W	orf19.1872	orf19.1872	-0.98232	8.66741e-07	-0.815908	4.5691e-23	-0.858458	8.02984e-36	0.107733	0.774388	0.16626	0.633865	0.0446023	0.785978
C5_04710W	orf19.3956	orf19.3956	-0.981387	1.99539e-11	-0.914892	1.47412e-10	-1.25156	9.82029e-34	-0.284968	0.190263	0.0687545	0.875742	0.338987	0.0820311
C2_00730C	orf19.2051	orf19.2051	-0.979443	9.72303e-06	-0.338162	0.0991541	-0.317456	0.00262128	0.647483	0.0162002	0.641469	0.0943004	-0.0203825	0.958971
C1_13410W	orf19.4967	COX19	-0.977917	2.59916e-09	-0.939977	4.78875e-16	-1.11384	2.95565e-21	-0.152818	0.635207	0.0385898	0.925333	0.176194	0.38495
CR_02520W	orf19.172	RPC19	-0.976414	9.7239e-06	-0.749681	9.77446e-09	-0.697082	2.89663e-17	0.262629	0.414012	0.224344	0.553163	-0.0515169	0.813034
C3_04110C	orf19.5855	MBP1	-0.975879	3.33159e-05	-0.415311	0.00278087	-0.419072	1.18308e-06	0.54034	0.0699351	0.560773	0.101196	0.00598842	0.983409
C4_02790C	orf19.2717	SAS10	-0.975614	1.05023e-07	-0.493229	2.6481e-06	-0.53596	1.26478e-09	0.423488	0.0443648	0.482095	0.0336164	0.0447059	0.784822
C6_01520W	orf19.3432	orf19.3432	-0.975025	5.15644e-07	-0.436234	0.0129267	-0.67634	0.000217771	0.284493	0.459571	0.538425	0.0896095	0.241075	0.413192
C3_06690C	orf19.7458	orf19.7458	-0.973717	0.0016931	-0.955984	7.87528e-09	-1.15758	9.60968e-15	-0.20043	0.739374	0.0186496	0.983683	0.204076	0.461294
CR_04290W	orf19.517	HAP31	-0.973346	0.0232616	-0.836667	7.14333e-06	-0.712256	9.84553e-07	0.242819	0.762759	0.136134	0.88189	-0.121595	0.7217
CR_05440W	orf19.3515	orf19.3515	-0.973178	0.00171135	-1.64742	3.45931e-28	-1.69378	4.40736e-40	-0.737015	0.0584694	-0.676525	0.104311	0.0475769	0.875074
C4_03190W	orf19.2671	orf19.2671	-0.970845	0.00109246	-0.625337	8.13306e-07	-1.08952	1.56798e-17	-0.133923	0.826826	0.344777	0.45858	0.465935	0.00672007
C5_00060C	orf19.5692	orf19.5692	-0.96889	1.64044e-05	-1.06066	4.0692e-14	-0.79129	9.47395e-20	0.161271	0.685979	-0.0903244	0.863284	-0.266553	0.144144
C6_04540C	orf19.2146	HAT2	-0.967851	2.35374e-09	-0.722038	5.57402e-09	-0.560126	7.26924e-13	0.392403	0.0597598	0.247541	0.427305	-0.159565	0.378838
CR_09650W	orf19.6598	WAL1	-0.966723	6.8959e-06	-0.643007	1.87867e-08	-0.83357	6.89453e-21	0.119321	0.772304	0.325757	0.331797	0.192172	0.252735
C7_04250W	orf19.7148	TPO2	-0.966542	0.00350795	-1.12656	6.5542e-05	-1.19662	1.32472e-05	-0.245597	0.720981	-0.159322	0.84262	0.071324	0.913687
C1_00320W	orf19.6076	orf19.6076	-0.966077	0.0303835	-0.967342	2.41789e-10	-0.88411	2.50631e-16	0.0638312	0.953891	-0.00455003	0.99709	-0.0816176	0.774746
C1_00840C	orf19.6022	NRM1	-0.965372	2.35725e-06	-0.551529	0.0011096	-0.463497	2.04407e-05	0.486554	0.0597598	0.415157	0.235777	-0.0860344	0.75931
C2_01540W	orf19.1461	orf19.1461	-0.964898	0.000481403	-1.60707	9.18741e-11	-1.20569	3.01882e-08	-0.2549	0.570131	-0.642109	0.13973	-0.400486	0.256222
C2_00650W	orf19.2063	orf19.2063	-0.964528	4.57406e-09	-0.827737	7.34253e-12	-1.31489	2.57397e-36	-0.36581	0.108029	0.137099	0.686801	0.488841	0.00102159
C2_10290W	orf19.1750	SLR1	-0.964051	3.73799e-11	-0.843133	1.51506e-15	-0.814133	4.69583e-34	0.134628	0.549514	0.122834	0.683523	-0.0265202	0.898188
CR_08560C	orf19.6424	UBC9	-0.962801	0.000547342	-1.12762	6.03856e-30	-0.987342	1.02114e-35	-0.0417254	0.950873	-0.166992	0.729317	-0.138603	0.298336
C5_02900W	orf19.4312	SPT8	-0.96139	2.64013e-13	-0.637374	2.62307e-11	-0.619147	1.56177e-15	0.326638	0.0402072	0.324651	0.119865	-0.0164798	0.935075
C2_06930C	orf19.2247	orf19.2247	-0.959513	0.0371356	-0.786015	0.0431164	0.576443	0.0754972	1.51885	0.000618026	0.172407	0.871056	-1.36075	9.46984e-05
C3_05800W	orf19.7361	orf19.7361	-0.95933	2.54802e-10	-0.58026	1.16923e-07	-0.79364	8.30426e-14	0.149769	0.60278	0.379584	0.10601	0.215239	0.198914
C3_07020W	orf19.6798	SSN6	-0.95807	2.05781e-10	-0.322875	0.00347506	-0.434512	2.59174e-09	0.507828	0.0033545	0.636459	0.0024454	0.114065	0.477626
CR_03030C	orf19.2864.1	RPL28	-0.956844	0.000538301	-0.96472	1.36391e-33	-1.03223	2.54316e-82	-0.0926389	0.868456	-0.00910088	0.989622	0.0697008	0.574812
C3_06550C	orf19.7444	orf19.7444	-0.955578	5.52291e-05	-0.572627	0.000175467	-0.795964	2.48829e-09	0.144489	0.752753	0.382068	0.317824	0.224424	0.324587
C1_10280C	orf19.4898	orf19.4898	-0.955496	0.000225674	-1.41617	3.65829e-36	-1.19189	5.4992e-37	-0.251758	0.555764	-0.461726	0.227009	-0.223074	0.19985
C3_03440C	orf19.341	orf19.341	-0.954731	1.76339e-08	-0.0514849	0.659249	-0.500176	4.32661e-08	0.439365	0.0361072	0.904273	4.54266e-06	0.450577	7.79419e-05
C7_00970C	orf19.7017	YOX1	-0.954613	0.00367973	-0.334748	0.161788	-0.0362887	0.796021	0.903809	0.0223383	0.620275	0.24578	-0.298407	0.633555
C1_08410C	orf19.386	SAM4	-0.954036	5.73726e-13	-0.566418	1.15914e-09	-0.731029	5.04193e-49	0.207675	0.240389	0.389051	0.0622242	0.166985	0.16376
C3_03860W	orf19.6929	orf19.6929	-0.952681	0.00287903	-0.655429	0.000539939	-0.562876	0.00015518	0.372542	0.449971	0.297092	0.601989	-0.0900401	0.789646
C2_10470C	orf19.5322	orf19.5322	-0.952028	3.26808e-06	-1.05411	2.7786e-22	-0.76141	5.01908e-24	0.174209	0.612673	-0.101728	0.81674	-0.290453	0.0325929
C5_03360W	orf19.2643	RPO26	-0.95147	0.00152443	-0.607932	3.93781e-07	-0.588003	8.42927e-13	0.346662	0.436894	0.341105	0.445667	-0.0187012	0.935075
C1_01000C	orf19.3289	orf19.3289	-0.951399	0.00117803	-0.741163	3.46237e-07	-0.896816	3.95321e-12	0.0372165	0.962922	0.208283	0.686939	0.157335	0.46391
C5_05270C	orf19.4021	orf19.4021	-0.95084	2.70037e-06	-0.650067	2.96621e-07	-0.842997	1.14184e-30	0.0907998	0.816632	0.301578	0.376327	0.195961	0.246866
C5_04590C	orf19.3942.1	RPL43A	-0.950245	8.56291e-07	-0.972198	1.2153e-13	-1.01745	6.80807e-48	-0.0823604	0.818286	-0.0196181	0.970165	0.0481667	0.831529
C6_00750C	orf19.3651	PGK1	-0.950061	4.91338e-05	-2.29357	9.29396e-46	-2.35927	3.27546e-24	-1.42385	3.39581e-18	-1.34092	2.72788e-12	0.0683732	0.702898
C1_03840W	orf19.1026.1	orf19.1026.1	-0.948552	0.000153167	-0.892667	2.43141e-08	-0.907332	1.71647e-10	0.0236264	0.976037	0.0561043	0.923806	0.0169749	0.961843
C1_08750W	orf19.4733	YMC2	-0.948191	1.65027e-06	-0.654547	4.23048e-06	-0.738918	3.6696e-11	0.193307	0.562169	0.293933	0.410565	0.0862287	0.739819
C1_14470W	orf19.7265	orf19.7265	-0.948127	1.0602e-07	-0.86248	2.09588e-08	-0.893677	1.72934e-27	0.0392334	0.922821	0.0888282	0.847956	0.0344569	0.907778
C6_00230W	orf19.1181	orf19.1181	-0.947966	0.000192134	-0.857604	1.39899e-05	-1.0205	4.6616e-08	-0.0896196	0.877284	0.0904206	0.883371	0.165037	0.644682
C2_10790C	orf19.5363	orf19.5363	-0.947868	6.82316e-05	-1.05178	7.84319e-12	-1.21721	2.04908e-22	-0.285951	0.456938	-0.10522	0.846856	0.166936	0.513472
C7_00730W	orf19.7046	MET28	-0.946801	1.76475e-08	-0.660859	1.1652e-09	-0.394216	1.50914e-09	0.536774	0.00273206	0.285182	0.290076	-0.265406	0.0206521
C7_00250C	orf19.7097	orf19.7097	-0.946795	3.37637e-07	-1.05691	1.49747e-35	-0.793277	1.12456e-27	0.136621	0.675049	-0.110597	0.756542	-0.261704	0.0130528
C5_00930C	orf19.1974	TFS1	-0.946667	0.010034	-1.37761	2.9656e-13	-1.38936	3.64554e-07	-0.458499	0.364005	-0.431953	0.395741	0.0133624	0.968449
C5_02940C	orf19.4318	MIG1	-0.945867	1.25153e-06	-0.473625	0.00128785	-0.844624	1.71117e-14	0.0868414	0.83295	0.473249	0.120894	0.372558	0.0347547
C1_03510C	orf19.3053	orf19.3053	-0.945495	2.57971e-05	-2.0308	3.0592e-34	-2.35136	7.33937e-23	-1.42055	2.85353e-26	-1.08454	4.29674e-11	0.32223	0.00675059
C1_12110C	orf19.5254	orf19.5254	-0.943897	0.000166242	-1.30103	5.65038e-08	-0.989523	8.9096e-07	-0.0597787	0.932215	-0.360273	0.506548	-0.31293	0.432201
C3_00510W	orf19.5412	orf19.5412	-0.940943	0.00710608	-0.500786	0.01964	-0.758423	4.82326e-08	0.1667	0.809707	0.442278	0.448674	0.26059	0.396745
C1_01470W	orf19.3333	orf19.3333	-0.93953	3.32771e-05	-0.432631	1.9694e-06	-0.607024	8.69618e-17	0.31635	0.325403	0.506175	0.0928608	0.176169	0.139355
CR_01660C	orf19.2557	SEC65	-0.936871	0.00232102	-0.346109	0.000673135	-0.280477	0.00278526	0.639843	0.105732	0.589816	0.143326	-0.0636582	0.750572
C2_10580W	orf19.5337	UBC15	-0.932519	0.000649822	-0.458048	0.0246339	-0.766553	1.43536e-05	0.149202	0.78829	0.475722	0.295564	0.311158	0.288019
C1_02820W	orf19.2970	LYS2	-0.932175	2.09224e-07	-0.926109	5.20356e-28	-1.14639	3.27409e-62	-0.229619	0.388162	0.00760238	0.987704	0.22235	0.0515514
C1_01580W	orf19.3348	orf19.3348	-0.931606	0.000169666	-0.748035	4.2278e-18	-1.02489	8.32824e-59	-0.109891	0.816905	0.182425	0.666812	0.278631	0.0063686
C1_07130C	orf19.4455	orf19.4455	-0.93076	3.5966e-05	-0.441109	6.14608e-05	-0.590214	2.36362e-12	0.324248	0.308366	0.489606	0.115333	0.151213	0.314394
C2_05550W	orf19.6867	ECS2	-0.930282	0.00318011	-1.12237	6.69877e-19	-1.3945	4.05764e-33	-0.479365	0.283535	-0.193766	0.722012	0.273546	0.100137
C7_04280C	orf19.7140	orf19.7140	-0.929544	0.0157796	-1.07133	7.46331e-10	-1.31302	4.79767e-17	-0.40074	0.500795	-0.142035	0.849546	0.24375	0.275612
C2_02300W	orf19.1548	orf19.1548	-0.929447	0.015135	-0.451533	0.0302389	-0.407147	0.0142176	0.506099	0.367427	0.475142	0.430208	-0.0434845	0.913687
C1_02890C	orf19.2978	orf19.2978	-0.927954	9.18695e-07	-0.870753	7.09897e-11	-0.883986	2.51916e-12	0.028901	0.956222	0.0567339	0.903327	0.0143624	0.965256
C2_04120C	orf19.809	orf19.809	-0.927435	1.4669e-06	-0.433886	6.49553e-05	-0.575537	2.43093e-13	0.335572	0.157997	0.492267	0.047442	0.143099	0.247902
CR_01580C	orf19.2545	DOT6	-0.927303	9.58771e-11	-0.560158	5.41774e-07	-0.619771	8.80292e-12	0.292264	0.131041	0.368171	0.113768	0.061594	0.762523
C2_07360W	orf19.1900	orf19.1900	-0.926478	1.01429e-09	-0.5589	3.33706e-06	-0.544431	1.83973e-06	0.366743	0.0913604	0.368764	0.117049	-0.0120002	0.965822
C5_02780W	orf19.4301	orf19.4301	-0.925178	3.73593e-08	-0.995078	1.12803e-13	-0.491527	2.28731e-08	0.419245	0.0502478	-0.0686204	0.877207	-0.502395	0.000627946
C3_04510W	orf19.5905	orf19.5905	-0.924827	5.53988e-05	-0.485569	2.02678e-06	-0.583752	5.66615e-14	0.324491	0.308486	0.438961	0.162533	0.100214	0.485788
C2_03080W	orf19.5791	IDH2	-0.924616	6.91312e-08	-0.48035	5.36821e-06	-0.754601	1.08904e-24	0.153995	0.601494	0.444968	0.0824879	0.276548	0.0317652
C1_02450C	orf19.2934	orf19.2934	-0.924588	0.000308147	-0.388399	0.0040621	-0.381946	0.000464082	0.525836	0.0753161	0.534196	0.091224	-0.00512594	0.981829
C5_00860W	orf19.1981	IMP2	-0.924376	3.8147e-05	-1.08261	7.65155e-14	-0.979754	2.06203e-14	-0.07187	0.880023	-0.158147	0.71352	-0.100859	0.695945
C3_04350C	orf19.5879	orf19.5879	-0.924023	0.00856429	-0.936444	0.000910478	-0.776958	0.00345976	0.133408	0.862707	-0.00984942	0.991739	-0.157181	0.7702
C2_03840C	orf19.837.1	INO4	-0.923715	0.00766116	-0.492893	0.00838356	-0.558925	0.00108834	0.350697	0.537079	0.42961	0.425187	0.0672613	0.850205
C2_04490W	orf19.4503	orf19.4503	-0.923361	1.01861e-10	-0.930566	5.67184e-28	-0.915522	8.3179e-47	-0.00823759	0.984988	-0.00658519	0.987934	-0.0127255	0.948155
C7_01650W	orf19.6559	orf19.6559	-0.923036	1.19846e-05	-0.915416	5.89845e-19	-0.856053	9.52837e-23	0.050987	0.913216	0.00791582	0.988204	-0.0573581	0.725795
C1_02840W	orf19.2972	PDE2	-0.921837	3.04025e-09	-0.628818	2.71209e-08	-0.605709	2.14499e-10	0.30099	0.103775	0.293931	0.206337	-0.0214184	0.91951
C5_01060C	orf19.1966	BUD23	-0.921169	5.14346e-05	-0.452038	0.000137702	-0.429251	2.03974e-05	0.474756	0.103898	0.468366	0.134477	-0.0209608	0.929115
C1_04810W	orf19.761	TCO89	-0.919777	1.34862e-06	-0.336796	0.0381629	-0.464785	3.07481e-05	0.439999	0.0939162	0.583599	0.0616424	0.12936	0.616472
C2_02260W	orf19.1544	orf19.1544	-0.919544	0.00193328	-0.468081	0.00106201	-0.545252	3.806e-07	0.357631	0.422419	0.451351	0.293527	0.0794073	0.741765
C3_03340C	orf19.332.1	orf19.332.1	-0.919446	0.000900014	-0.993797	5.49632e-16	-0.870221	4.24053e-37	0.0331918	0.965695	-0.0769197	0.897658	-0.122958	0.497634
C3_06900W	orf19.6811	ISA2	-0.918413	0.00029967	-0.879468	1.78482e-08	-0.910503	1.01898e-12	-0.00925978	0.989373	0.0365503	0.951029	0.0324597	0.914139
C2_00320W	orf19.2101	orf19.2101	-0.917894	5.90897e-05	-1.29403	3.26967e-32	-1.21021	1.51751e-48	-0.308663	0.364264	-0.376398	0.285558	-0.0820808	0.688455
C1_08060W	orf19.5078	OFR1	-0.916905	0.00130359	-1.17003	2.11525e-12	-1.03757	6.32576e-12	-0.135933	0.777434	-0.252549	0.544014	-0.130174	0.5077
C3_03310C	orf19.331	orf19.331	-0.915654	6.05223e-06	-0.802139	2.96919e-07	-0.915868	1.50825e-11	-0.0153659	0.982335	0.112155	0.807549	0.114526	0.687094
C3_01620W	orf19.1681	orf19.1681	-0.915541	0.000100196	-1.12688	2.89363e-07	-0.961221	3.41017e-06	-0.0602457	0.927646	-0.212035	0.700021	-0.164977	0.710127
C4_04480C	orf19.3838	EFB1	-0.912991	0.000126238	-0.841174	6.12889e-17	-0.920416	3.21485e-41	-0.024468	0.971089	0.0715832	0.888451	0.0818007	0.578895
CR_01500W	orf19.2534	PIN4	-0.912976	7.03116e-07	-0.560372	0.000497198	-0.523608	7.00392e-11	0.375252	0.118618	0.354569	0.305489	-0.0354614	0.908432
C2_09500W	orf19.1404	orf19.1404	-0.912755	4.18448e-10	-0.579493	1.30655e-07	-0.724884	1.40047e-16	0.171894	0.349393	0.334021	0.114746	0.147541	0.284746
C2_05640W	orf19.6874	orf19.6874	-0.912	5.24763e-07	-0.255299	0.198216	-0.426545	1.12508e-05	0.469786	0.0360764	0.657628	0.0468586	0.172546	0.722546
C2_05960C	orf19.5216	orf19.5216	-0.911692	1.63357e-06	-0.655766	5.0721e-06	-0.565295	1.5514e-05	0.330389	0.12924	0.256917	0.347157	-0.0885467	0.683658
C7_00830C	orf19.7034	orf19.7034	-0.91094	7.86836e-05	-0.51716	0.00812525	-0.517371	1.12111e-10	0.379672	0.21972	0.395897	0.351876	0.000737224	0.998909
C1_03710C	orf19.1133	MSB1	-0.910194	5.84791e-09	-0.246227	0.0800193	-0.659173	4.5367e-11	0.236238	0.296223	0.665518	0.0032961	0.414726	0.00522966
C2_09380W	orf19.563	RRP15	-0.90747	1.81072e-06	-0.636599	1.16923e-07	-0.614482	2.45391e-09	0.276028	0.249825	0.270116	0.309578	-0.0203456	0.920842
C1_11110C	orf19.2305	orf19.2305	-0.907051	9.6341e-08	-0.810229	2.60599e-14	-0.867605	4.00438e-17	0.0234034	0.964222	0.0973515	0.789694	0.0595658	0.792229
C2_01410C	orf19.1446	CLB2	-0.905665	4.43722e-06	-0.618125	4.54913e-11	-0.4067	2.4717e-07	0.483491	0.0357232	0.289175	0.310835	-0.209456	0.0594949
C3_01430W	orf19.1708	orf19.1708	-0.903841	1.6988e-06	-0.570124	8.12246e-05	-0.57081	6.37627e-08	0.317011	0.184272	0.332489	0.25989	0.00178675	0.99519
CR_05670C	orf19.6645	HMO1	-0.903102	4.5682e-11	-0.67927	1.01853e-10	-0.827459	1.94496e-42	0.0600029	0.824979	0.225116	0.392884	0.150756	0.307201
C1_03560C	orf19.3059	SUA71	-0.90238	5.89877e-09	-0.739708	5.37021e-10	-1.00227	5.64101e-53	-0.115551	0.661514	0.164087	0.613274	0.265178	0.0643068
C4_04360W	orf19.1411	orf19.1411	-0.901834	0.0171649	-0.290403	0.398509	-0.901094	0.00863927	-0.0144743	0.991386	0.615877	0.33384	0.614212	0.207319
C5_02290W	orf19.4235	PDE1	-0.901792	0.00481293	-0.520577	0.0571072	-1.21062	2.66535e-06	-0.325215	0.546005	0.382145	0.474917	0.692549	0.035117
C4_02740W	orf19.2724	orf19.2724	-0.901316	9.46966e-05	-1.14931	2.29917e-10	-0.0747634	0.530512	0.811602	0.000531332	-0.248189	0.578933	-1.07365	2.60863e-11
C1_13710C	orf19.5008.1	DAD1	-0.900843	0.00489137	-0.996787	5.77943e-09	-0.562358	0.000357946	0.322593	0.54912	-0.0974991	0.894442	-0.432962	0.0653701
C6_01590W	orf19.3428	orf19.3428	-0.900257	2.43409e-07	-0.472807	4.56495e-05	-0.494884	1.77034e-09	0.389819	0.0673601	0.427127	0.0912482	0.0235808	0.912981
C2_06940C	orf19.2248	ARE2	-0.899837	0.00333499	-1.21619	1.62288e-07	-1.57323	1.61498e-05	-0.686553	0.00029603	-0.312775	0.232668	0.359843	0.0155384
C5_02190C	orf19.4225.1	orf19.4225.1	-0.898231	2.33412e-08	-1.07589	4.66386e-31	-1.06271	1.23587e-50	-0.181148	0.479417	-0.177944	0.542061	-0.0111044	0.958971
C3_01040C	orf19.2508	PRM9	-0.897692	0.0331593	-0.758239	0.0243386	-0.775908	0.0215584	0.11043	0.919913	0.139749	0.89288	0.0181999	0.982685
C2_02930C	orf19.5812	orf19.5812	-0.897678	3.8281e-10	-1.06096	3.92818e-24	-0.953343	1.56523e-29	-0.070671	0.756268	-0.161703	0.487098	-0.105369	0.4326
C7_03700C	orf19.5507	ENP1	-0.897195	3.9894e-07	-0.384303	0.000343617	-0.387511	8.81592e-06	0.493901	0.0115369	0.512463	0.0201346	0.00469938	0.982685
C6_03630W	orf19.5731	PAD1	-0.896823	0.00146972	-0.96941	3.80413e-06	-0.973494	4.11228e-07	-0.0914317	0.885788	-0.0740023	0.915116	0.00492396	0.991851
CR_05200C	orf19.556	orf19.556	-0.895023	4.71389e-05	-0.976898	7.33948e-18	-0.832239	4.17207e-30	0.0471291	0.928165	-0.0836707	0.862424	-0.143795	0.387838
C3_07390C	orf19.6752	orf19.6752	-0.895017	0.000263539	-0.522298	3.24512e-07	-0.502589	4.19107e-10	0.376167	0.275635	0.372233	0.298537	-0.0177606	0.935075
C2_09760W	orf19.1374	orf19.1374	-0.894431	0.00260611	-0.940956	1.16851e-16	-0.409049	1.80921e-05	0.468356	0.251567	-0.0476835	0.943057	-0.529941	1.59944e-05
C1_10470W	orf19.989	orf19.989	-0.893684	6.56218e-10	-0.738954	9.65845e-20	-0.822418	1.41857e-41	0.0552491	0.850687	0.155207	0.556286	0.085624	0.50799
C2_04160W	orf19.805	orf19.805	-0.89244	1.66457e-07	-0.712219	4.56511e-12	-0.723739	2.7061e-15	0.151791	0.592725	0.180041	0.543004	0.0135334	0.953561
C1_11380W	orf19.665	NEP1	-0.892132	1.14059e-07	-0.395689	0.000490079	-0.535864	5.73696e-08	0.340119	0.075759	0.496641	0.0112831	0.142104	0.291235
C1_12260W	orf19.5237	VPH2	-0.892	0.000185492	-0.213533	0.260593	-0.0167641	0.93436	0.85983	0.00341744	0.679705	0.0492996	-0.194599	0.496957
C6_00650C	orf19.4193.1	RPS13	-0.891338	5.47857e-07	-0.942166	7.21654e-25	-0.886015	1.84971e-57	-0.0109187	0.983053	-0.0519873	0.896192	-0.0548706	0.710127
C1_01160C	orf19.3304	orf19.3304	-0.891193	1.92873e-05	-0.644386	1.39304e-07	-0.676155	2.20958e-11	0.198176	0.539788	0.24637	0.449913	0.0338365	0.879589
C2_02670C	orf19.5840	orf19.5840	-0.891159	0.00137926	-1.80918	6.71432e-16	-1.14711	2.73504e-08	-0.270577	0.559169	-0.917087	0.0190913	-0.660313	0.0223546
C2_02250C	orf19.1543	OPI1	-0.890872	0.000408006	-0.618102	1.66917e-06	-0.792368	3.4683e-11	0.0834669	0.880939	0.273072	0.520666	0.176273	0.406388
C4_04150C	orf19.5294	PDB1	-0.890398	2.01184e-09	-1.1533	1.3453e-35	-1.4052	6.22387e-165	-0.530323	0.000617337	-0.261786	0.281692	0.254155	0.0161201
C2_05060C	orf19.3537	orf19.3537	-0.890097	0.0326054	-1.03752	0.00234669	-0.985225	0.00294893	-0.109827	0.925067	-0.150334	0.891142	-0.053437	0.951103
C3_04810C	orf19.5943.1	orf19.5943.1	-0.890083	9.34321e-07	-0.77485	7.97529e-18	-0.682221	4.97871e-34	0.19146	0.483547	0.115679	0.736722	-0.0902304	0.484148
C2_10190C	orf19.1762	OCA1	-0.889998	1.54694e-05	-0.575784	7.37409e-07	-0.665556	4.23765e-10	0.207725	0.543912	0.313694	0.32857	0.0916716	0.659686
CR_07390C	orf19.6129	MRPL8	-0.889522	0.000127322	-0.597164	1.3222e-11	-0.676127	3.18492e-19	0.197	0.612798	0.29099	0.40892	0.0805597	0.609584
C5_03280W	orf19.2651	CAM1-1	-0.888034	7.0652e-08	-0.910542	4.3994e-21	-0.0304962	0.684465	0.84235	4.35969e-07	-0.0221103	0.957785	-0.878641	2.24115e-20
C3_07040C	orf19.6796	YSA1	-0.887935	3.02717e-06	-0.884159	6.83201e-09	-0.682549	6.68181e-11	0.189634	0.535287	0.00352576	0.995656	-0.200016	0.345271
C5_04000W	orf19.3211	RFC3	-0.887871	3.19591e-05	-0.668731	3.58719e-11	-0.181524	0.0216515	0.690861	0.00369232	0.21842	0.54146	-0.485815	4.29604e-06
C3_04880W	orf19.5956	PIN3	-0.887794	0.00107572	-1.01402	1.30727e-20	-1.41009	3.75972e-43	-0.537869	0.142359	-0.126032	0.808472	0.398324	0.0053206
CR_10540C	orf19.7634	MCD1	-0.887394	2.91488e-07	-0.846419	6.25929e-11	-0.303519	0.000969948	0.568181	0.00271292	0.0410123	0.925333	-0.541255	2.59995e-05
CR_06810W	orf19.1853	HHT2	-0.886245	5.53597e-06	-1.27299	1.85682e-26	-1.22939	3.38817e-97	-0.358109	0.147387	-0.384268	0.200167	-0.0408113	0.849778
CR_00910W	orf19.3264.1	orf19.3264.1	-0.885728	1.02012e-05	-1.32007	4.38609e-39	-1.01576	5.05183e-38	-0.14587	0.647832	-0.434294	0.0958274	-0.302266	0.000626423
C7_01020C	orf19.7012	orf19.7012	-0.885224	4.31651e-07	-0.997905	8.5818e-12	-1.02688	6.45303e-36	-0.158277	0.600549	-0.114848	0.788247	0.0297402	0.918402
C1_13130C	orf19.4940	orf19.4940	-0.884164	0.000151223	-0.674077	2.78547e-09	-1.13281	4.59937e-57	-0.263295	0.447402	0.212767	0.591671	0.461079	0.000107732
C2_02940W	orf19.5811	MET1	-0.882648	0.000129107	-0.58954	5.13097e-05	-0.72379	5.40107e-11	0.14407	0.74481	0.295687	0.457072	0.136409	0.573683
C2_06970W	orf19.2251	AAH1	-0.882501	2.07269e-07	-0.8163	2.18847e-10	-0.0248973	0.837933	0.841738	7.81045e-07	0.0671701	0.863284	-0.789312	4.28116e-10
C3_03710W	orf19.6948	CCC1	-0.882265	1.3807e-07	-0.63807	7.44633e-14	-0.450748	5.4958e-14	0.41627	0.0321314	0.245978	0.339543	-0.185044	0.0755401
CR_10550W	orf19.7635	DRS1	-0.880771	1.11593e-08	-0.417746	0.000188429	-0.549397	4.4918e-09	0.315369	0.0732067	0.463705	0.0138558	0.133951	0.336899
C1_06820W	orf19.6227	orf19.6227	-0.880245	2.5765e-06	-0.354849	0.00135753	-0.444071	3.98851e-07	0.419881	0.0737044	0.525828	0.0372898	0.0915793	0.593561
C3_01180C	orf19.3156	orf19.3156	-0.879049	4.91522e-08	-0.663725	1.86204e-07	-0.633998	1.19057e-10	0.229754	0.315688	0.215379	0.473973	-0.028355	0.912981
C1_11970C	orf19.5269	orf19.5269	-0.878022	0.000188626	-0.367719	0.0230739	-0.35515	0.00211432	0.50879	0.0949109	0.512658	0.160402	-0.0109093	0.975926
C4_01760W	orf19.4617	orf19.4617	-0.876683	0.000254441	-1.33923	2.33622e-15	-0.773257	6.70466e-08	0.0881395	0.816217	-0.462533	0.11738	-0.56418	2.04361e-05
C4_01370W	orf19.4650	ILV6	-0.875343	4.91235e-13	-0.714625	8.37005e-16	-0.749553	3.33545e-28	0.110602	0.55106	0.161961	0.457072	0.0369696	0.821317
C1_07160C	orf19.4450.1	orf19.4450.1	-0.874945	0.0425363	-2.70826	9.92635e-13	-2.84469	7.77181e-14	-1.98527	8.10931e-06	-1.83171	7.21898e-05	0.138667	0.881238
C5_02120C	orf19.4219	RIX7	-0.874914	5.44636e-06	-0.254763	0.0534624	-0.689042	1.03115e-12	0.16977	0.558925	0.621745	0.0109766	0.436806	0.000542762
C1_01570C	orf19.3347	RPB7	-0.874615	8.713e-05	-0.551936	4.1813e-09	-0.556459	1.12348e-13	0.302239	0.345557	0.322385	0.332129	0.00628177	0.977611
CR_08520C	orf19.6419.1	orf19.6419.1	-0.872953	0.000653067	-0.483333	0.000489447	-0.493364	4.47118e-06	0.36367	0.322255	0.387366	0.310835	0.0111098	0.970077
C4_06540W	orf19.2881	MNN4	-0.872708	2.7837e-05	-0.942756	5.63579e-15	1.0308	3.86479e-41	1.88853	4.40254e-25	-0.0701963	0.875742	-1.9723	3.18698e-92
C2_06300W	orf19.5492	orf19.5492	-0.871249	1.34488e-06	-0.801099	5.73781e-08	-1.09485	6.12844e-15	-0.240711	0.4537	0.0696481	0.876249	0.295541	0.182696
C2_08900W	orf19.216.1	orf19.216.1	-0.870118	1.33428e-07	-1.24173	6.43704e-34	-1.24763	3.66882e-37	-0.393186	0.0732067	-0.371863	0.111286	0.00737205	0.977611
C2_06800C	orf19.2231	orf19.2231	-0.87002	0.000735261	-0.343319	0.0550703	-0.2169	0.0590235	0.637138	0.0396004	0.525398	0.181692	-0.125169	0.635678
CR_08280W	orf19.6392	orf19.6392	-0.869631	0.00055758	-0.367612	0.00396375	-0.493595	1.46084e-06	0.358737	0.305545	0.501794	0.142787	0.128272	0.46295
C4_06760W	orf19.3133	GUT2	-0.869402	3.66696e-11	-0.35149	0.00201007	-0.402094	1.20362e-08	0.451663	0.000670641	0.518938	0.00873819	0.0529552	0.780637
C2_04230W	orf19.797	BAT21	-0.86896	2.53583e-05	-1.01949	2.61387e-28	-1.29486	1.85571e-62	-0.441342	0.0960262	-0.148556	0.689837	0.277544	0.0244239
C4_06860C	orf19.3123.2	orf19.3123.2	-0.867417	0.00186652	-0.861371	3.33706e-06	-0.826016	6.90952e-06	0.0247312	0.979266	0.00672192	0.992773	-0.0327734	0.943247
C6_03650C	orf19.5734	POP2	-0.867362	8.85841e-08	-0.504182	0.000804176	-0.463688	1.5224e-07	0.38823	0.0477499	0.363721	0.224676	-0.038973	0.886926
C1_03230C	orf19.3015	ARX1	-0.867106	1.14854e-08	-0.331232	0.00307415	-0.389723	1.00548e-05	0.461466	2.40421e-05	0.536227	0.000364015	0.0604003	0.633282
C2_10670W	orf19.5345	orf19.5345	-0.86674	0.0038025	-0.463929	0.000138379	-0.863515	5.70014e-35	-0.014366	0.986789	0.402794	0.360192	0.402315	0.00196607
C1_08870C	orf19.4746	JIP5	-0.865764	3.05847e-10	-0.392352	0.00022337	-0.525543	2.66964e-11	0.324483	0.0169686	0.47458	0.00985667	0.135436	0.304014
CR_09920W	orf19.7566	GNP2	-0.865481	0.000948624	-0.714811	1.68735e-07	0.29297	0.00804453	1.14316	8.61233e-06	0.153077	0.743717	-1.00543	5.06366e-17
C5_03860W	orf19.1108	HAM1	-0.864981	8.99073e-13	-1.04489	4.61289e-18	-1.05147	1.2743e-43	-0.201949	0.263899	-0.18039	0.519593	0.00782924	0.977643
C4_06960W	orf19.3113	orf19.3113	-0.864001	0.000113289	-0.615018	0.00271778	-0.86286	1.2735e-06	-0.0134549	0.985892	0.251905	0.590038	0.250085	0.434368
C3_04080W	orf19.913.2	QCR6	-0.863792	0.0020616	-0.540073	3.37365e-07	-0.473679	5.22463e-14	0.373392	0.344414	0.32163	0.442225	-0.0651624	0.699864
C2_03200W	orf19.910	PRP3	-0.862397	0.000336008	-0.498628	5.68354e-05	-0.804458	2.06998e-11	0.0410308	0.948399	0.36366	0.31822	0.308053	0.0771904
C1_14360C	orf19.7251	WSC4	-0.862025	3.54247e-07	-0.715996	2.12957e-05	-1.05828	3.01724e-18	-0.211915	0.428206	0.148579	0.71453	0.345415	0.111593
C7_00380W	orf19.7082	orf19.7082	-0.859577	8.98693e-05	-0.731998	1.19738e-09	-1.14751	6.24917e-34	-0.302761	0.355195	0.129793	0.768807	0.417617	0.00461085
C7_00630C	orf19.7056	orf19.7056	-0.859134	0.015709	-1.05735	3.45754e-05	2.16091	8.6082e-50	3.00694	2.40291e-30	-0.199108	0.800556	-3.21625	5.98221e-82
C7_04260W	orf19.7144	orf19.7144	-0.85904	1.63511e-07	-0.663846	6.28848e-10	-0.677434	3.05735e-13	0.165745	0.577414	0.196461	0.519971	0.0162968	0.950393
C3_07690C	orf19.6718	orf19.6718	-0.857533	5.46997e-05	-0.657697	3.25197e-11	-0.60516	7.21853e-13	0.236055	0.468327	0.199543	0.578198	-0.0504962	0.783322
C6_01770W	orf19.3407	RAD18	-0.855324	0.00640761	-0.579406	0.000508077	-0.453183	0.0035129	0.387331	0.416832	0.275148	0.604831	-0.12457	0.655552
C4_06170C	orf19.2920	orf19.2920	-0.85504	1.18446e-08	-1.00301	2.60971e-20	-1.00982	7.74112e-45	-0.171118	0.451746	-0.146626	0.634584	0.00963289	0.968332
CR_08680C	orf19.6444	orf19.6444	-0.854402	0.00236042	-0.384762	0.00697665	-0.479204	2.55369e-06	0.358982	0.378504	0.469472	0.249001	0.0964711	0.663346
C5_00160W	orf19.5681	orf19.5681	-0.853914	0.0151366	-0.747241	7.71174e-11	-0.795533	5.97499e-16	0.0406928	0.967785	0.105389	0.883759	0.0503766	0.822711
C2_09020W	orf19.202	CDC47	-0.852585	1.37985e-11	-0.659321	5.33297e-17	-0.27584	9.90111e-07	0.561498	5.67026e-06	0.19441	0.364727	-0.381446	3.33446e-06
C1_03790C	orf19.1030	orf19.1030	-0.851375	4.71718e-09	-0.357001	0.000192331	-0.245321	0.00134109	0.59019	5.25696e-05	0.494304	0.00693926	-0.109841	0.398393
CR_05260C	orf19.1007	KCS1	-0.851133	0.0023774	-0.519077	5.40504e-06	-0.424603	0.000223643	0.411109	0.309844	0.331238	0.434935	-0.092593	0.662958
C4_03690C	orf19.1309	orf19.1309	-0.851063	0.0132254	-1.28663	8.43242e-11	-0.704146	7.6562e-05	0.129079	0.859143	-0.436117	0.440585	-0.580177	0.021296
C2_05690C	orf19.6881	YTH1	-0.850149	0.000191385	-0.879024	9.86058e-11	-0.907402	2.63625e-13	-0.0731557	0.873393	-0.0285853	0.95607	0.0301213	0.90624
C6_03400C	orf19.5629	QCR7	-0.847312	0.000318049	-0.864687	1.73649e-26	-0.816756	8.969e-35	0.0144563	0.983053	-0.0184097	0.975403	-0.04635	0.762108
C5_04910W	orf19.3978	orf19.3978	-0.843173	7.20647e-05	-0.633216	3.8776e-10	-0.513569	6.00835e-08	0.314148	0.289701	0.211013	0.52686	-0.11794	0.452734
C1_11900C	orf19.5277	orf19.5277	-0.842711	2.9341e-05	-0.647861	1.45096e-06	-0.536746	6.55133e-07	0.289596	0.323847	0.194287	0.601495	-0.109729	0.622894
CR_06120W	orf19.3867	RPL7	-0.842133	0.000325859	-0.482491	5.24808e-06	-0.447959	5.09367e-08	0.377539	0.209091	0.358198	0.266177	-0.0330321	0.834791
C4_00380W	orf19.5665	orf19.5665	-0.842092	2.67061e-08	-0.97991	2.54352e-23	-1.03788	7.78867e-35	-0.211362	0.327108	-0.13662	0.633698	0.0599553	0.748835
C3_07300W	orf19.6766	NOP13	-0.841863	1.5423e-07	-0.484137	7.51054e-06	-0.521061	1.05746e-07	0.30497	0.109625	0.35807	0.0731316	0.038474	0.833175
C2_10650W	orf19.5342.2	orf19.5342.2	-0.841635	0.0374664	-1.33926	0.000136928	-1.78124	1.29517e-07	-0.957474	0.137769	-0.502327	0.54933	0.442437	0.531855
C2_01390W	orf19.1444	ENT2	-0.841182	5.79848e-07	-0.430668	0.00544229	-0.246222	0.00404813	0.580303	0.00202983	0.412509	0.18088	-0.18263	0.380195
C3_07750W	orf19.6710	UTP9	-0.84104	5.0051e-09	-0.355439	0.000816205	-0.48941	7.62344e-11	0.33561	0.0237648	0.486389	0.0103541	0.136228	0.277174
C1_13280C	orf19.4954	orf19.4954	-0.840686	0.000155599	-0.478105	4.04944e-08	-0.477217	2.18349e-08	0.348025	0.275272	0.362477	0.258694	0.00104782	0.99519
C2_08460C	orf19.3633	orf19.3633	-0.840605	0.00688737	-1.20667	0.000633416	-0.735792	0.00394755	0.0894608	0.910927	-0.368457	0.648651	-0.471726	0.378622
C3_02450W	orf19.233.1	HRT1	-0.839495	4.65468e-11	-0.925431	2.82364e-19	-0.941325	1.97578e-35	-0.116898	0.590643	-0.0843954	0.790811	0.0179511	0.936989
C1_04510W	orf19.6845	orf19.6845	-0.838852	1.15839e-06	-0.450515	0.000644885	-0.417743	0.000705001	0.405294	0.0464695	0.388084	0.102724	-0.0310349	0.905144
C1_10950C	orf19.2320	orf19.2320	-0.838097	4.17657e-09	-0.433283	3.69217e-05	-0.407056	4.51324e-06	0.414969	0.00198284	0.405412	0.022091	-0.0242796	0.895821
C2_02770W	orf19.5828	orf19.5828	-0.837174	1.26558e-06	-0.54266	6.86861e-09	-0.526687	8.03678e-11	0.294757	0.230024	0.294975	0.269448	-0.013766	0.950441
C4_00040W	orf19.367	CNH1	-0.837001	1.5543e-05	-0.489233	0.00134234	-0.640548	7.42437e-14	0.180052	0.543912	0.349497	0.296468	0.154246	0.453742
CR_00660W	orf19.7463	orf19.7463	-0.836714	0.0014078	-0.772	0.00501982	-0.662955	0.00423297	0.157485	0.775072	0.0648896	0.934714	-0.106907	0.843163
C6_01210W	orf19.131.2	orf19.131.2	-0.836612	2.59996e-08	-0.699421	1.0846e-09	-0.766786	1.05542e-16	0.0545017	0.860269	0.137797	0.638353	0.0691065	0.722546
C6_01420C	orf19.3442	orf19.3442	-0.836017	3.04692e-06	-0.912873	3.13222e-11	-1.62721	4.05323e-28	-0.807198	0.000232275	-0.0756518	0.837584	0.715977	1.63276e-05
C1_10080W	orf19.4875	orf19.4875	-0.835343	0.000942236	-0.64346	5.44545e-05	-0.815068	1.49254e-10	0.00440427	0.994838	0.190527	0.688453	0.172861	0.46391
C5_03550W	orf19.6665	orf19.6665	-0.83457	1.55004e-06	-0.366441	0.000598087	-0.593137	1.56055e-14	0.225215	0.37158	0.46886	0.0517246	0.229256	0.0674554
C3_05970C	orf19.7378	HAL3	-0.833938	0.00104859	-0.589717	1.46333e-09	-0.673983	5.62367e-20	0.143696	0.756542	0.244107	0.557957	0.0863073	0.598017
C1_10120C	orf19.4882	orf19.4882	-0.833288	1.79454e-06	-0.837442	9.54429e-19	-0.65681	8.92122e-18	0.160743	0.566367	-0.00392171	0.992809	-0.178707	0.163865
CR_03250C	orf19.2398	orf19.2398	-0.832757	0.00253483	-0.264658	0.187672	-0.258745	0.0481056	0.559098	0.116057	0.569173	0.181637	-0.00416585	0.991374
C5_00090C	orf19.5688	orf19.5688	-0.831811	5.48427e-06	-0.858326	2.74575e-11	-0.830061	2.15496e-18	-0.0144626	0.979266	-0.0243649	0.961245	-0.0252781	0.92398
C3_05200W	orf19.5996.1	RPS19A	-0.831554	9.23766e-06	-0.975366	1.51894e-36	-1.05328	3.41336e-83	-0.238257	0.382023	-0.144074	0.663658	0.0800269	0.515249
C6_01980C	orf19.688	orf19.688	-0.831192	0.000508513	-0.765164	1.61056e-14	-0.835089	6.08151e-35	-0.0205697	0.97709	0.064936	0.899041	0.0715762	0.658478
C1_02790W	orf19.2967	TIF34	-0.831116	2.76184e-10	-0.543244	1.35485e-08	-0.556672	8.71069e-20	0.258668	0.135602	0.289143	0.197885	0.015971	0.935075
C2_06460W	orf19.23	RTA3	-0.831103	4.0956e-06	-0.410557	0.00283498	-0.944144	6.77095e-15	-0.128779	0.694823	0.4221	0.1215	0.535875	0.000493167
C1_14320C	orf19.7244	orf19.7244	-0.829562	1.83751e-07	-1.08112	9.44804e-18	-1.31679	1.5365e-49	-0.502063	0.0135634	-0.251994	0.412827	0.236152	0.191701
C7_04190C	orf19.7154	UTP18	-0.828326	2.4577e-10	-0.29415	0.00303477	-0.360124	1.52315e-06	0.452516	0.000346537	0.535373	0.00132125	0.0682534	0.648387
C1_12570C	orf19.3759	orf19.3759	-0.82664	5.27021e-05	-0.409688	0.00129838	-0.500567	7.66063e-08	0.30953	0.25545	0.41603	0.155689	0.09248	0.621845
CR_01560W	orf19.2542	orf19.2542	-0.826618	7.27856e-05	-0.443171	0.00697276	-0.470656	0.000623694	0.33869	0.268298	0.381969	0.271725	0.0291566	0.929657
C4_04340C	orf19.1413	YFH1	-0.826538	0.00168982	-1.00562	8.40874e-12	-1.36522	5.884e-26	-0.552895	0.131041	-0.177755	0.721303	0.361537	0.0860873
C1_08350C	orf19.5114.1	orf19.5114.1	-0.825473	0.000147502	-6.51409	4.68233e-43	-7.28148	1.10568e-80	-6.4581	3.4738e-134	-5.68215	3.49191e-92	0.77425	0.363737
C1_07120W	orf19.4456	GAP4	-0.825421	0.000337878	-0.857117	1.03064e-19	-0.502978	2.83841e-12	0.307255	0.345012	-0.029322	0.955623	-0.351723	0.00122683
C1_03540C	orf19.3057	orf19.3057	-0.824627	2.40101e-05	-1.15453	3.73534e-17	-0.950631	4.27921e-14	-0.140701	0.695886	-0.330014	0.29395	-0.202434	0.336483
C2_04540C	orf19.4496	GDT1	-0.824301	2.02847e-08	-0.838312	1.23811e-14	-0.992664	3.75858e-28	-0.183895	0.31141	-0.0138734	0.96969	0.156092	0.257122
C2_10730W	orf19.5353	orf19.5353	-0.823278	0.00582729	-0.50448	0.0991236	-0.742666	0.00694203	0.0616691	0.945285	0.320981	0.621915	0.243155	0.649843
C4_00330C	orf19.5660.1	orf19.5660.1	-0.823185	1.46677e-06	-0.804742	8.36438e-26	-0.780416	1.23517e-37	0.0268117	0.949157	0.0184279	0.964001	-0.0223717	0.886402
C4_04420W	orf19.3845	FGR3	-0.822637	0.00345954	-0.129201	0.428596	-0.488905	5.85136e-06	0.317387	0.462313	0.693581	0.0706628	0.361758	0.0407562
C5_05310W	orf19.4025	PRE1	-0.822577	4.85926e-07	-0.777189	4.3221e-13	-0.924568	3.67463e-39	-0.117633	0.68002	0.0463754	0.90812	0.149629	0.324129
C6_00020W	orf19.6338	orf19.6338	-0.82228	0.0348199	-0.932526	0.00023746	-0.878928	0.000328101	-0.0723869	0.945285	-0.111768	0.903327	-0.0521702	0.929115
C5_05490C	orf19.4051	HTS1	-0.82182	0.000118649	-0.349052	0.010591	-0.566586	4.09941e-09	0.238571	0.42236	0.473655	0.0979166	0.220084	0.132171
C7_02040C	orf19.6514	CUP9	-0.821523	0.000579563	0.0846241	0.588671	-1.62422	6.05503e-31	-0.817606	0.00860135	0.906845	0.00168802	1.71115	7.38431e-28
C7_02380C	orf19.6472	CYP1	-0.819498	2.21513e-07	-1.13093	5.14584e-33	-0.983995	2.96679e-39	-0.179988	0.390431	-0.310896	0.139513	-0.145099	0.132918
C7_00580C	orf19.7061	orf19.7061	-0.819235	0.0165271	-0.532245	0.00232283	-0.574506	0.000556818	0.228276	0.715526	0.286288	0.621434	0.0441376	0.905815
C1_00660C	orf19.6039	orf19.6039	-0.819053	7.92642e-05	-0.551383	0.000535395	-0.53261	8.20008e-05	0.271379	0.459155	0.267665	0.488384	-0.0173442	0.961843
CR_04070W	orf19.490	NAT5	-0.818253	5.56129e-05	-1.0123	2.91204e-22	-1.05371	8.5264e-29	-0.250489	0.438056	-0.19487	0.588062	0.0425697	0.851044
C1_03640C	orf19.3063	HFL1	-0.817896	2.20468e-05	-0.720371	2.74879e-07	-0.141383	0.202494	0.660796	0.00132611	0.0973169	0.823977	-0.577289	3.56538e-05
C6_01040C	orf19.107	orf19.107	-0.81699	1.56026e-07	-0.349258	0.0034053	-0.423845	5.94102e-06	0.377363	0.0119428	0.468958	0.0186703	0.0767706	0.648387
CR_04650W	orf19.1738.1	orf19.1738.1	-0.816404	0.00709866	-1.45013	5.50465e-15	-0.807598	2.01098e-20	-0.00753474	0.99328	-0.638207	0.156003	-0.642623	0.000710794
C1_06640C	orf19.6247.1	orf19.6247.1	-0.816305	6.91677e-08	-0.822196	9.11186e-15	-0.780792	4.54765e-14	0.0199599	0.965675	-0.00496422	0.990724	-0.0394256	0.858352
C5_01220W	orf19.1948	orf19.1948	-0.814547	3.34275e-07	-0.0989943	0.536433	-0.379466	9.7445e-05	0.419788	0.0215205	0.716425	0.00265653	0.282002	0.100513
CR_02950C	orf19.2852	orf19.2852	-0.813245	4.68135e-05	-0.65332	6.06599e-12	-0.65184	2.78344e-20	0.144988	0.666226	0.158721	0.64852	0.000121358	0.999173
C4_07200C	orf19.3083	orf19.3083	-0.813155	2.45966e-05	-0.970731	1.21347e-11	-0.735554	1.36372e-09	0.062873	0.889969	-0.156264	0.703064	-0.233325	0.284161
C7_03530C	orf19.6685	ISY1	-0.811822	3.80679e-05	-0.587096	1.44836e-05	-0.585236	4.26658e-06	0.20973	0.521167	0.224642	0.521402	3.61835e-05	0.999787
C2_06850W	orf19.2237.1	orf19.2237.1	-0.810849	0.00711002	-0.532133	8.65746e-05	-0.56425	1.10568e-06	0.229767	0.635207	0.276612	0.545048	0.0336805	0.876758
C5_01890W	orf19.3183	orf19.3183	-0.810826	0.00638125	-0.743425	5.90754e-13	-0.919313	6.75562e-15	-0.124024	0.840174	0.0658126	0.917024	0.177527	0.367539
C6_00030W	orf19.6337	TLO13	-0.8101	1.63324e-06	-0.830483	3.57977e-17	-0.930714	1.36374e-26	-0.137565	0.647832	-0.0207727	0.962037	0.102149	0.559522
C1_03750W	orf19.1034	orf19.1034	-0.809975	0.00772044	-1.61075	1.66488e-15	-1.45848	3.79472e-16	-0.664149	0.0459504	-0.799173	0.0253389	-0.150236	0.589578
C5_04070C	orf19.1282	CKS1	-0.809662	0.0136466	-0.418945	0.000999346	-0.456361	3.10039e-05	0.337337	0.517041	0.388016	0.427373	0.0384975	0.885893
C3_07700W	orf19.6717	orf19.6717	-0.809577	5.97962e-10	-0.924829	9.73092e-16	-0.654247	1.62684e-18	0.139476	0.447402	-0.115767	0.689561	-0.269133	0.0380653
C4_06710W	orf19.3139	orf19.3139	-0.809451	0.00105338	-0.845605	6.0549e-10	-1.19564	4.61594e-28	-0.400665	0.246457	-0.0332035	0.956032	0.352263	0.0468911
C1_14240W	orf19.7234	RSC8	-0.8089	0.00114856	-0.414448	3.28168e-05	-0.234305	0.00135946	0.558625	0.0709399	0.393023	0.267206	-0.178826	0.178602
C1_07950C	orf19.5066	orf19.5066	-0.808511	1.54487e-05	-0.488465	0.000120009	-0.425709	0.00030023	0.366118	0.123513	0.31991	0.228777	-0.0608236	0.782148
C1_08820C	orf19.4740	orf19.4740	-0.808361	0.000162105	-0.786574	1.51156e-05	-0.797593	6.31981e-06	-0.00529885	0.994838	0.0216155	0.974584	0.0126698	0.97798
CR_03130W	orf19.2412	orf19.2412	-0.808017	0.0387665	-0.772187	1.42265e-08	-0.900569	3.54179e-12	-0.110491	0.898307	0.0342703	0.969746	0.130541	0.60663
C7_00800C	orf19.7037	YAE1	-0.807537	1.121e-05	-0.782068	9.44035e-08	-0.909604	2.61587e-16	-0.117716	0.740933	0.0241714	0.962715	0.128715	0.604228
CR_10230W	orf19.7598	orf19.7598	-0.807333	0.00114856	-0.431245	0.00164834	-0.664841	5.11004e-09	0.12729	0.795779	0.376847	0.329811	0.235705	0.234396
C1_00510W	orf19.6057	orf19.6057	-0.807162	5.65551e-08	-0.589075	1.08817e-06	-0.52729	2.40672e-11	0.264146	0.189527	0.219464	0.452328	-0.0594327	0.783624
C1_13640W	orf19.5001	CUP2	-0.806948	0.000454463	-0.253126	0.14158	-0.223604	0.0110325	0.568153	0.0427012	0.554143	0.121616	-0.0283032	0.92773
C3_00840C	orf19.6156	orf19.6156	-0.804797	0.00104199	-0.826821	3.2562e-13	-1.02938	1.30702e-23	-0.240255	0.555293	-0.0236724	0.968135	0.203831	0.246866
C2_07460W	orf19.1885	TAF4	-0.802768	4.98028e-05	-0.577697	4.23937e-06	-0.517616	7.17029e-06	0.269866	0.39287	0.226269	0.514816	-0.0574798	0.820679
C2_07520C	orf19.1876	orf19.1876	-0.802611	9.08935e-05	-0.400189	0.000678304	-0.60986	7.47013e-08	0.177022	0.641001	0.402686	0.190077	0.211803	0.249012
CR_07640C	orf19.6286	orf19.6286	-0.802166	0.0124487	-0.643888	8.11583e-07	-0.704766	3.02535e-10	0.081504	0.911134	0.156628	0.795247	0.062402	0.803614
C1_08550C	orf19.400	GCF1	-0.80172	0.000581263	-0.750936	8.86465e-14	-0.675104	3.20877e-25	0.110423	0.802681	0.0496369	0.923081	-0.0743395	0.654652
C3_06530W	orf19.7442	orf19.7442	-0.801584	0.00494121	-0.505113	0.00379399	-0.127804	0.449127	0.659957	0.0758366	0.294924	0.553507	-0.376526	0.0977533
C7_02420C	orf19.6469	orf19.6469	-0.797912	0.0299404	-0.3811	0.167052	-0.247574	0.277925	0.539408	0.324763	0.418415	0.521402	-0.133468	0.780958
C2_09250W	orf19.4086	orf19.4086	-0.797784	0.000438097	-0.534917	0.000173404	-0.65657	1.1218e-07	0.124951	0.774184	0.261581	0.501374	0.122938	0.607417
CR_03660C	orf19.4365	orf19.4365	-0.796713	2.13168e-07	-0.495479	3.32077e-06	-0.543831	3.22408e-10	0.237857	0.250208	0.301504	0.20632	0.0497799	0.796441
C4_02690W	orf19.2730	orf19.2730	-0.796533	0.00765941	-0.634816	0.00208787	-0.759643	0.000256695	0.0213586	0.982335	0.162414	0.777813	0.127132	0.728882
CR_02100C	orf19.2610	orf19.2610	-0.796106	0.00509975	-1.13536	5.76125e-17	-1.08139	8.46446e-21	-0.301118	0.509554	-0.3413	0.448887	-0.0528473	0.851044
C2_03820C	orf19.838.1	RPS9B	-0.795413	0.000112725	-0.579454	1.42777e-11	-0.661412	1.02195e-26	0.117397	0.750908	0.215692	0.509518	0.0842277	0.488266
C3_01770C	orf19.1668	SCM3	-0.794881	0.000196763	-0.50724	0.00281178	-0.264226	0.0384154	0.515821	0.0703568	0.286722	0.473919	-0.242138	0.301148
C4_02860W	orf19.2710	orf19.2710	-0.794112	0.00565894	-0.911005	8.57483e-13	-1.05497	1.6939e-19	-0.278657	0.556731	-0.118296	0.838502	0.145682	0.505764
C2_03170W	orf19.5777	orf19.5777	-0.793512	0.00946761	-1.32165	6.98348e-06	-1.54038	2.41403e-09	-0.760099	0.101333	-0.529466	0.382145	0.216795	0.719546
C2_05070W	orf19.3538	FRE9	-0.793423	0.0186053	-0.306156	0.353389	-2.47058	2.71921e-10	-1.69375	0.00365047	0.491452	0.433551	2.16874	1.48425e-06
C5_01430C	orf19.4133	orf19.4133	-0.792384	3.82759e-06	-0.348389	0.0146269	-0.51602	6.51949e-06	0.260302	0.163472	0.445051	0.0543496	0.16997	0.320066
C4_01820C	orf19.4611	orf19.4611	-0.791622	2.4389e-07	-0.551983	1.509e-06	-0.787993	1.36042e-24	-0.0118907	0.979254	0.241058	0.377233	0.238313	0.0863502
C7_03940C	orf19.7186	CLB4	-0.790869	5.45016e-05	-0.738964	3.55318e-16	-0.296243	2.26986e-05	0.478343	0.0415181	0.0518219	0.905213	-0.440718	2.86675e-06
CR_00460C	orf19.7488	orf19.7488	-0.790447	2.52555e-06	-0.620909	6.12402e-08	-0.539941	6.69877e-09	0.234022	0.287507	0.168428	0.546654	-0.0794971	0.639688
CR_07020W	orf19.2363	orf19.2363	-0.790345	2.2461e-10	-0.710324	1.77556e-13	-0.802548	8.34428e-34	-0.0275379	0.923199	0.0805137	0.78267	0.0938067	0.520697
C2_00170C	orf19.2115	HMA1	-0.790098	4.05224e-06	-0.536439	3.31195e-05	-0.659569	8.91244e-16	0.114538	0.662352	0.255406	0.372702	0.125977	0.456044
C1_08260C	orf19.5104	LTP1	-0.789229	3.02923e-06	-0.987387	1.19e-18	-0.983991	9.21413e-25	-0.211237	0.420121	-0.198257	0.501263	-0.0015085	0.99519
C1_05230W	orf19.443	orf19.443	-0.787979	5.08193e-06	-0.844434	2.03933e-11	-0.835855	1.71522e-11	-0.0645371	0.86327	-0.0558733	0.888451	-0.00654656	0.982685
C2_00440W	orf19.2087	SAS2	-0.787064	4.57386e-06	-0.945102	4.24534e-13	-0.448714	0.000306128	0.323915	0.216475	-0.157925	0.650991	-0.494881	0.00245384
C2_05930W	orf19.5213.2	COX9	-0.785904	1.88309e-06	-0.968058	6.89438e-26	-0.990496	2.30316e-52	-0.220343	0.347671	-0.182489	0.520666	0.0240259	0.892958
CR_04360C	orf19.526	NHP2	-0.785838	7.77258e-07	-0.72354	4.95882e-12	-0.628597	5.73842e-16	0.140885	0.549602	0.0611446	0.856455	-0.0936083	0.50799
CR_01950W	orf19.2594	orf19.2594	-0.784892	4.63913e-07	-0.46381	1.509e-06	-0.471176	1.42536e-09	0.29766	0.0983519	0.320845	0.127164	0.00920729	0.95824
C5_03960W	orf19.3215	orf19.3215	-0.782125	0.000334075	-0.608838	2.81322e-06	-1.12408	1.46745e-29	-0.357086	0.248172	0.174282	0.666138	0.517278	0.000290161
C3_06280W	orf19.7404	orf19.7404	-0.781736	0.000112428	-1.18267	1.22523e-18	-1.1963	8.89818e-28	-0.428969	0.0636758	-0.398511	0.153733	0.0158619	0.951103
C6_00690W	orf19.3660	orf19.3660	-0.781307	1.26119e-06	-0.523399	5.83324e-05	-0.444792	0.000137553	0.320554	0.124031	0.25764	0.329916	-0.0771233	0.730384
C1_04370C	orf19.5201	orf19.5201	-0.780991	0.000838604	-0.712654	8.8693e-10	-0.65544	8.53913e-17	0.108963	0.800974	0.0661744	0.894759	-0.0559352	0.762936
C5_00250C	orf19.970	orf19.970	-0.779433	0.0242717	-0.75714	3.6653e-06	-0.741232	4.96727e-05	0.0228584	0.983053	0.0195571	0.983877	-0.0147253	0.974299
C5_03100C	orf19.4340	orf19.4340	-0.778877	3.60266e-06	-0.489658	8.71011e-06	-0.341991	8.4063e-06	0.421505	0.0359045	0.288396	0.291458	-0.146507	0.323259
C5_03670C	orf19.6679	orf19.6679	-0.777675	0.000904072	-0.83349	3.16759e-08	-0.905589	1.29927e-12	-0.144717	0.752467	-0.0548347	0.923806	0.074774	0.807773
C3_00030C	orf19.5469	orf19.5469	-0.777239	0.000163144	-0.432551	0.00790703	-0.15096	0.0939657	0.611597	0.00738606	0.348087	0.336613	-0.278538	0.151747
C5_03540C	orf19.6663	RPS25B	-0.777133	0.00227892	-0.984418	8.86465e-14	-0.996521	1.64272e-55	-0.236528	0.547731	-0.210539	0.634466	0.0126302	0.960098
C4_05000W	orf19.3780	orf19.3780	-0.776594	0.0119478	-0.270215	0.183177	-0.0718637	0.727986	0.688434	0.0774382	0.507256	0.268264	-0.196409	0.499991
C1_10610W	orf19.1832	FCY23	-0.776171	8.00503e-05	-0.648105	5.86063e-08	-0.765375	7.70658e-24	-0.00468171	0.993913	0.129473	0.736722	0.119566	0.505166
C2_07100W	orf19.2265	SNF12	-0.776103	0.000101668	-0.395524	4.9259e-06	-0.317015	1.18341e-06	0.443087	0.0702901	0.380596	0.174018	-0.0765101	0.571781
C2_06830C	orf19.2236	FHL1	-0.775438	1.73402e-05	-0.260984	0.056486	-0.296991	0.000515075	0.463276	0.0181072	0.514867	0.045279	0.0374451	0.868082
C3_01350C	orf19.1716	URA3	-0.775267	3.47567e-10	-0.439798	1.6834e-06	-0.449986	1.35655e-11	0.309739	0.0332248	0.335732	0.0853837	0.0118764	0.951245
C3_03910W	orf19.6924	HTA1	-0.775238	2.56921e-05	-1.21802	4.25478e-23	-1.1117	1.42535e-76	-0.352301	0.12924	-0.44133	0.120319	-0.10357	0.580056
C7_01970C	orf19.6524	TOM40	-0.774976	6.16828e-06	-0.424406	6.86808e-07	-0.516403	8.80182e-18	0.242496	0.319167	0.350765	0.160402	0.0940207	0.464431
CR_03370C	orf19.2385	KTI12	-0.774301	5.85502e-05	-0.687804	4.16446e-08	-0.75199	2.30333e-13	0.00526932	0.992042	0.0866818	0.826888	0.0664546	0.742028
C4_04410C	orf19.3846	LYS4	-0.772822	1.25731e-09	-0.590117	4.0588e-12	-0.586252	3.01549e-21	0.171137	0.333009	0.183476	0.415303	-0.00193928	0.991374
C5_03900W	orf19.1105.2	PGA56	-0.772459	0.00294214	-0.642396	1.66683e-12	-0.656936	2.06763e-19	0.098533	0.849388	0.129636	0.787985	0.0170845	0.93165
C1_07790C	orf19.5049	orf19.5049	-0.770773	3.20135e-05	-0.180724	0.132955	-0.173857	0.0771696	0.580915	0.00168316	0.590252	0.00651413	-0.00496746	0.981996
C7_03330C	orf19.1342	SHM1	-0.769581	3.91103e-08	-0.642631	2.77702e-13	-0.465313	2.5385e-16	0.288638	0.0885036	0.127787	0.631449	-0.175226	0.107813
C2_04200W	orf19.801	TBF1	-0.769352	7.4546e-08	-0.2556	0.0150954	-0.393177	1.02028e-05	0.360447	0.0526552	0.514642	0.00927189	0.139905	0.359076
C3_05780C	orf19.7359	CRZ1	-0.768601	0.000423654	-0.232507	0.027495	-0.275865	0.00383005	0.477496	0.0897791	0.536754	0.0666233	0.0455225	0.824581
C6_00240C	orf19.1182	orf19.1182	-0.768426	0.000659936	-0.750701	6.68335e-07	-0.52285	0.000225885	0.231697	0.554182	0.0189328	0.978239	-0.22617	0.345524
C2_07490W	orf19.1880	HEM15	-0.768259	5.29699e-11	-0.730902	8.58411e-19	-1.0035	1.28127e-54	-0.25062	0.114233	0.0383019	0.901761	0.274649	0.00675059
C4_04600C	orf19.3821	orf19.3821	-0.767635	0.0013272	-0.415087	0.00282586	-0.464231	0.000131276	0.286484	0.445328	0.352286	0.349275	0.0512921	0.850169
C2_02980C	orf19.5805	DLD1	-0.76603	7.78644e-06	-0.799147	2.67529e-10	-0.996107	1.12356e-15	-0.244804	0.29667	-0.0318298	0.927369	0.199244	0.218503
C1_09020W	orf19.4758	orf19.4758	-0.764163	8.20198e-08	-0.489299	8.39484e-09	-0.400548	1.83429e-09	0.347872	0.0312222	0.274947	0.187618	-0.0868793	0.460453
CR_06860C	orf19.1847	ARO10	-0.763762	0.000232179	-0.73314	2.34349e-05	-2.35536	2.1038e-56	-1.60644	2.29929e-28	0.0315747	0.937844	1.62382	4.67977e-33
C1_06480C	orf19.6264.3	orf19.6264.3	-0.763657	5.52291e-05	-0.99802	1.95861e-27	-0.660173	1.68055e-23	0.0870766	0.807183	-0.235422	0.436718	-0.336233	0.000732796
C1_02910C	orf19.2982	ATG17	-0.763435	0.0448983	-0.220028	0.216427	-0.475371	0.00487601	0.273516	0.687808	0.54155	0.31444	0.25678	0.320066
C2_03990W	orf19.825	GCD7	-0.762299	0.000853024	-0.431137	9.003e-06	-0.49421	5.72641e-09	0.251455	0.461269	0.330208	0.305528	0.0649533	0.672724
CR_04170W	orf19.501	orf19.501	-0.761156	8.66741e-07	-0.267052	0.0386719	-0.469082	5.59127e-09	0.275937	0.0885036	0.495261	0.0219812	0.20481	0.135857
C2_07920W	orf19.2191	orf19.2191	-0.76104	7.18887e-07	-0.740342	4.04874e-10	-1.02705	2.36955e-21	-0.281179	0.194482	0.0208596	0.959971	0.288332	0.0730691
C1_00540C	orf19.6054	orf19.6054	-0.760527	8.79149e-09	-0.350882	0.000980535	-0.723563	3.26908e-18	0.021129	0.949157	0.411052	0.0446953	0.375275	0.00150773
C3_02640C	orf19.255	ZCF1	-0.760493	0.0138814	-0.827231	8.24434e-12	-0.966043	1.27804e-19	-0.218246	0.687808	-0.0651839	0.921337	0.139897	0.496114
CR_06530W	orf19.713	orf19.713	-0.760362	0.0127874	-0.711315	3.06495e-10	-0.629183	3.78285e-15	0.11467	0.84869	0.0464899	0.944243	-0.0810316	0.652717
CR_08980C	orf19.7295	orf19.7295	-0.75966	9.57467e-06	-0.291378	0.0691299	-0.493867	0.00051083	0.250718	0.380954	0.469146	0.0935559	0.204345	0.385133
C5_03440W	orf19.2638.1	orf19.2638.1	-0.757666	0.00498869	-0.870348	3.30906e-08	-0.0590354	0.547355	0.682817	0.0357131	-0.11472	0.845336	-0.810529	1.38271e-07
C2_00410C	orf19.2090	orf19.2090	-0.757644	0.000110977	-0.31979	0.00725141	-0.451426	9.70533e-08	0.290785	0.224801	0.439696	0.0872954	0.134049	0.328842
C6_00760W	orf19.3649	orf19.3649	-0.757337	4.59193e-06	-0.405498	8.62652e-05	-0.554231	3.52682e-11	0.187175	0.420121	0.351915	0.118544	0.150506	0.23108
C4_05640C	orf19.1249	orf19.1249	-0.756957	0.000796888	-0.448946	6.69532e-05	-0.603767	7.96745e-08	0.13612	0.752467	0.307542	0.366292	0.156981	0.38495
C2_09700W	orf19.1382	YEA4	-0.756138	0.000196118	-1.25576	5.76394e-14	-0.977595	9.25793e-07	-0.24008	0.622307	-0.501402	0.148113	-0.277626	0.418974
CR_04100C	orf19.493	RPL15A	-0.755807	2.14084e-09	-0.68232	2.55093e-16	-0.557994	1.12754e-22	0.182177	0.26157	0.0740238	0.78267	-0.122549	0.2435
C2_08030W	orf19.2181	orf19.2181	-0.755139	0.0398505	0.10764	0.771918	0.189721	0.50026	0.930715	0.046572	0.864512	0.148924	-0.080621	0.899175
C6_02990W	orf19.5578	orf19.5578	-0.75429	0.000203473	-1.06317	2.46478e-11	-0.360651	0.00541246	0.377613	0.173625	-0.30715	0.4086	-0.699679	4.97275e-05
C5_03920C	orf19.3220	orf19.3220	-0.753934	0.00238369	-0.947467	2.07168e-12	-0.851294	6.26928e-15	-0.11452	0.814756	-0.196106	0.654851	-0.0949052	0.689154
C6_01150W	orf19.122	CDC20	-0.75392	5.87986e-07	-0.253211	0.0191262	-0.826526	2.76538e-24	-0.0879489	0.75008	0.502366	0.0161442	0.575651	7.31879e-08
CR_03760W	orf19.4375	orf19.4375	-0.751739	3.28657e-08	-0.650196	2.53482e-12	-0.595588	1.97777e-16	0.140123	0.474783	0.10137	0.704627	-0.0528567	0.730974
C6_01170W	orf19.124	CIC1	-0.751421	0.000267822	-0.379077	0.00715162	-0.28497	0.00365561	0.450963	0.0455372	0.371498	0.194953	-0.0932498	0.620471
C4_05960W	orf19.4406	NIF3	-0.751253	0.00487473	-0.63602	1.76804e-10	-0.684299	2.28062e-14	0.0515004	0.937068	0.114534	0.825816	0.0499809	0.798184
C2_06210C	orf19.5484	SER1	-0.749412	2.14396e-11	-0.44916	9.3561e-08	-0.776533	3.42475e-40	-0.042341	0.853747	0.301492	0.112895	0.329545	0.000467401
CR_05390W	orf19.5285	PST3	-0.748606	0.00010376	-1.14501	1.63384e-23	-1.2982	4.41378e-49	-0.56492	0.0047879	-0.394663	0.126743	0.155603	0.243947
C3_03300C	orf19.329	orf19.329	-0.747076	6.912e-06	-0.375055	0.00127341	-0.627236	6.79095e-13	0.103473	0.71373	0.372806	0.127728	0.254565	0.0507348
C1_08140W	orf19.5090	orf19.5090	-0.746823	3.63879e-05	-0.994338	4.78103e-14	-0.436518	0.000142971	0.294915	0.258811	-0.245963	0.448887	-0.555475	0.000241169
C6_03940C	orf19.5771	PBP2	-0.746592	1.33945e-05	-0.404483	1.68244e-05	-0.577555	4.38387e-15	0.153006	0.566056	0.342296	0.158562	0.175204	0.119665
C3_05680W	orf19.7347	orf19.7347	-0.746199	0.00225096	-0.849379	1.45394e-09	-1.00402	3.98047e-17	-0.272192	0.497151	-0.105392	0.840916	0.155091	0.504362
C4_02290W	orf19.2774	LAB5	-0.745606	2.88399e-07	-0.624715	3.73059e-13	-0.809458	5.22146e-29	-0.0791114	0.776407	0.121569	0.666138	0.186493	0.128265
C2_02820C	orf19.5824	orf19.5824	-0.744844	6.03753e-06	-0.556492	5.67047e-06	-0.516858	9.58296e-07	0.212243	0.338854	0.188394	0.502282	-0.0378015	0.865795
C3_00350W	orf19.5432	TPT1	-0.743649	0.00108068	-0.590248	2.06984e-07	-0.571862	1.02557e-06	0.156537	0.719001	0.153302	0.711706	-0.0163818	0.953824
C1_06650W	orf19.6246	NAA20	-0.743548	0.00836062	-0.853884	3.95976e-11	-0.933575	1.40431e-16	-0.206854	0.663941	-0.110843	0.843402	0.0816236	0.702898
C1_13450W	orf19.4975	HYR1	-0.743495	0.01276	0.0983706	0.694474	0.351089	0.0955943	1.08094	0.00046841	0.84476	0.0314381	-0.250253	0.40983
C2_00570W	orf19.2070	RSC58	-0.743014	1.12292e-05	-0.335527	0.000781898	-0.389042	2.15707e-07	0.338665	0.131041	0.408154	0.101345	0.055448	0.758957
C2_02500W	orf19.1574	orf19.1574	-0.742743	0.000245879	-0.333809	0.00985581	-0.444549	1.36632e-05	0.282525	0.319922	0.409093	0.165761	0.112606	0.557017
C2_05820W	orf19.5205	orf19.5205	-0.742685	0.0275492	-0.476727	0.0210601	-0.651739	4.98277e-05	0.0754296	0.923604	0.267786	0.658633	0.177425	0.574869
C6_02590C	orf19.5528	MOB1	-0.741932	1.05578e-06	-0.344292	0.00564528	-0.582501	1.22042e-09	0.144218	0.588988	0.399026	0.115454	0.240548	0.144559
C1_06590C	orf19.6252	orf19.6252	-0.739891	0.00601137	-0.436961	2.28802e-07	-0.469312	1.54774e-09	0.254178	0.549514	0.30182	0.446561	0.0342667	0.842268
C7_01410C	orf19.6588	NBP2	-0.739441	1.46768e-07	-0.510729	2.40978e-05	-0.487088	2.05408e-06	0.237574	0.272473	0.228389	0.389061	-0.0224328	0.93052
C7_01690W	orf19.6555	orf19.6555	-0.735637	0.00631984	-0.56282	0.0394632	-0.544275	0.0250719	0.176368	0.755755	0.170563	0.797933	-0.0181922	0.977643
C6_03150C	orf19.5601	orf19.5601	-0.734247	0.0155252	-0.459467	0.0154137	-0.45023	0.00571212	0.269496	0.588149	0.273388	0.596445	-0.00815482	0.983409
C2_03490C	orf19.872	orf19.872	-0.734165	0.0380305	-0.130185	0.574148	-0.707199	1.54282e-07	0.0107375	0.992042	0.602718	0.257235	0.578202	0.0140577
C1_11190W	orf19.2297	ARL3	-0.733847	0.042493	-0.475588	0.000454316	-0.489914	9.84553e-07	0.227047	0.722358	0.256394	0.666812	0.0159892	0.955134
C3_01080W	orf19.2511.1	MRPL33	-0.733694	1.1314e-05	-0.712864	1.17943e-07	-0.690927	4.80644e-10	0.0257936	0.960473	0.0218886	0.964001	-0.0187466	0.953561
C1_06760C	orf19.6234	orf19.6234	-0.73307	3.5838e-05	-0.34708	0.00460142	-0.412664	6.65164e-06	0.304356	0.11864	0.386137	0.100365	0.0674437	0.677027
C6_02070C	orf19.3504	RPL23A	-0.732336	5.15019e-05	-0.827349	7.05533e-15	-0.839462	4.3995e-57	-0.122705	0.693827	-0.0934186	0.807549	0.0146702	0.947397
C7_01400C	orf19.6921	orf19.6921	-0.730482	8.10376e-05	-0.495492	5.82515e-06	-0.193637	0.0372655	0.521223	0.0163725	0.235615	0.438179	-0.299885	0.0239083
C1_05190C	orf19.446.1	orf19.446.1	-0.729077	2.98578e-09	-0.74411	6.03498e-14	-0.591818	1.75177e-19	0.122041	0.498913	-0.0147511	0.967014	-0.150638	0.249012
CR_07860C	orf19.3715	ASF1	-0.728656	0.00679466	-0.807903	3.97334e-12	-0.258764	0.0041669	0.453433	0.193729	-0.080004	0.889745	-0.547328	1.89933e-06
C7_00450C	orf19.7074	orf19.7074	-0.728345	0.00479098	-0.560823	0.000961199	-0.179708	0.224906	0.533223	0.108521	0.166368	0.738934	-0.379671	0.0596062
C3_04500C	orf19.5904	RPL19A	-0.728324	2.48313e-05	-0.641507	5.03062e-15	-0.761382	1.30794e-33	-0.0493405	0.892677	0.0867245	0.799748	0.122094	0.282892
C1_00450C	orf19.6062.3	orf19.6062.3	-0.728283	0.0111674	-0.640488	3.24078e-13	-0.670257	6.04628e-23	0.041267	0.952346	0.0863985	0.882269	0.0315626	0.855409
C6_02600W	orf19.5530	NAB3	-0.727444	4.54121e-07	-0.189394	0.121039	-0.4736	5.22867e-08	0.238109	0.183518	0.538942	0.00655308	0.286352	0.023037
CR_05360C	orf19.5287	orf19.5287	-0.726526	0.000309897	-0.570258	6.18499e-05	-0.285827	0.0089735	0.425136	0.100261	0.15723	0.704627	-0.282443	0.117625
C7_03980W	orf19.7183	orf19.7183	-0.7263	0.000495878	-0.883184	8.53713e-06	-0.848316	1.37763e-08	-0.137502	0.710177	-0.158231	0.735818	-0.0339484	0.931565
C1_02510W	orf19.2940	orf19.2940	-0.725606	0.00350222	-0.735293	2.90068e-08	-0.37123	0.000219625	0.337774	0.342686	-0.0115586	0.986939	-0.362583	0.0189358
C2_01510C	orf19.1458	orf19.1458	-0.725448	0.00598882	-0.490603	0.00100276	-0.389923	0.00233981	0.318384	0.398655	0.234622	0.593112	-0.0986152	0.666983
C5_00440C	orf19.945	VPS2	-0.725336	0.00595717	-0.713435	9.50677e-09	-0.819318	2.10286e-10	-0.111141	0.840362	0.0122977	0.986836	0.108556	0.659694
C2_04590C	orf19.4490.2	QCR8	-0.723877	7.53761e-08	-0.650919	4.29739e-10	-0.667061	3.01102e-21	0.0414274	0.862174	0.0736241	0.800782	0.0181875	0.920989
C3_03110W	orf19.308	orf19.308	-0.723322	0.00584631	-0.492346	0.000166174	-0.946332	3.76148e-21	-0.237707	0.555041	0.233923	0.582951	0.456436	0.000542762
CR_01570W	orf19.2544	orf19.2544	-0.722301	2.2376e-05	-0.512164	8.39903e-05	-0.62123	2.31291e-09	0.0847703	0.796099	0.209217	0.501263	0.110595	0.593951
C7_04330C	orf19.7128	SYS1	-0.722273	0.0312516	-0.743798	7.87886e-06	-0.779751	4.4256e-10	-0.0730264	0.927646	-0.0205827	0.982049	0.0379551	0.914879
C6_02570C	orf19.5526	SEC20	-0.721277	0.00940601	-0.79071	2.24396e-07	-0.718023	1.98696e-06	-0.0109649	0.989352	-0.0710895	0.907402	-0.0716287	0.820972
C1_03810C	orf19.1028	ELA1	-0.72006	0.00640581	-0.0988168	0.537476	-0.243239	0.0724842	0.461279	0.187207	0.621242	0.0811098	0.146245	0.506767
C5_03390C	orf19.2640	FUR1	-0.719964	3.46481e-07	-0.602709	2.00699e-09	-0.537802	3.39796e-13	0.166668	0.42825	0.118409	0.683121	-0.0627226	0.719624
C2_08700C	orf19.3606	orf19.3606	-0.719669	0.0396153	-0.358971	0.0350162	-0.392571	0.00730355	0.312087	0.585017	0.359501	0.513803	0.0350869	0.917989
C6_02540C	orf19.5523	orf19.5523	-0.71953	0.00241723	-0.932633	5.19114e-07	-0.698379	9.90888e-05	0.00492438	0.994838	-0.212436	0.633698	-0.232377	0.428584
C4_06680C	orf19.3141	orf19.3141	-0.719502	1.1092e-05	-0.350024	0.00185564	-0.512856	1.43905e-12	0.190778	0.44938	0.370315	0.153719	0.164922	0.27536
C1_00230C	orf19.6080	BFA1	-0.719406	0.0181809	-0.205752	0.115271	-0.283343	0.00569998	0.419458	0.319767	0.513215	0.212882	0.0796858	0.691774
C5_01700W	orf19.3205	MPRL36	-0.719213	0.00047862	-0.491665	2.0981e-07	-0.462144	8.63296e-13	0.241005	0.42223	0.226469	0.487098	-0.0279916	0.870455
C4_07140W	orf19.3089	orf19.3089	-0.718961	1.25352e-07	-0.631278	9.7104e-08	-0.800244	7.33668e-27	-0.0970107	0.682513	0.0890817	0.796324	0.171592	0.296646
C4_06720W	orf19.3138	NOP1	-0.718891	0.00176405	-0.428558	0.00802238	-0.653515	1.09297e-17	0.0496669	0.922018	0.29324	0.455671	0.228424	0.242666
CR_00100C	orf19.7529	EPL1	-0.718864	1.66234e-05	-0.297077	0.0150842	-0.478713	1.70571e-08	0.223847	0.39529	0.422716	0.113321	0.184127	0.275936
C5_00310C	orf19.962	orf19.962	-0.718216	2.27552e-05	-0.614355	1.33438e-08	-0.548355	1.80403e-10	0.153443	0.51926	0.104161	0.731191	-0.0638699	0.678145
C1_03030W	orf19.2994.1	RPS16A	-0.716709	0.000355981	-0.444363	8.08206e-06	-0.41968	2.25571e-11	0.280784	0.31419	0.271987	0.381129	-0.0229223	0.905815
CR_02090C	orf19.2609	CET1	-0.716672	0.00315531	-0.344101	0.000395545	-0.384512	1.09965e-06	0.315237	0.352437	0.371713	0.270021	0.0423727	0.791056
CR_05660W	orf19.6648	SDA1	-0.716153	1.51782e-05	-0.27426	0.023504	-0.33655	0.000276292	0.363945	0.0115167	0.442629	0.0181858	0.0644161	0.659686
C1_10990C	orf19.2315	RTG3	-0.716115	1.20118e-06	-0.527264	1.00221e-05	-0.544555	6.92212e-11	0.15585	0.517971	0.18959	0.523598	0.0192991	0.937458
C1_02080W	orf19.3665	SET6	-0.716099	2.19588e-05	-0.603527	3.35916e-07	-0.626722	2.47636e-09	0.0735942	0.816632	0.113489	0.723499	0.0251389	0.916748
C3_03360W	orf19.333	FCY2	-0.715483	0.00207918	-1.25727	1.43207e-12	-1.18417	3.12138e-14	-0.482428	0.0143615	-0.538959	0.0301736	-0.0711642	0.769007
CR_00700W	orf19.3285	orf19.3285	-0.714877	0.0383097	-0.552137	0.0059562	-0.536297	0.0159577	0.160826	0.825949	0.163625	0.812802	-0.0136691	0.978465
C5_01910W	orf19.3182	GIS2	-0.71437	0.00232887	-0.501103	0.000862317	-0.889459	1.43584e-38	-0.190666	0.608736	0.216352	0.617128	0.391643	0.0140577
C7_01200C	orf19.6902	DBP7	-0.713134	8.21133e-06	-0.289049	0.0125177	-0.401397	2.0773e-05	0.296003	0.0429529	0.424591	0.0150662	0.114302	0.335585
C7_02200W	orf19.6494	WHI3	-0.71214	5.04145e-05	-0.401585	0.00108856	-0.521067	6.77215e-07	0.177006	0.551692	0.31249	0.270719	0.121126	0.548854
C4_05070C	orf19.3770	ARG8	-0.711897	0.00345873	-2.1016	3.61803e-14	-2.35548	6.28602e-13	-1.66253	0.000716929	-1.39213	0.00112397	0.256719	0.755722
C3_07340W	orf19.6757	GCY1	-0.711636	0.0109539	-0.46353	0.0262831	1.3503	1.31086e-06	2.04687	9.77261e-33	0.248637	0.44564	-1.81166	2.62781e-72
C4_06030W	orf19.4413	CMD1	-0.71057	0.0117716	-1.26256	1.2278e-44	-0.935328	1.07456e-51	-0.241797	0.592855	-0.554066	0.129102	-0.325527	0.00161552
C2_03090C	orf19.5789	ADE8	-0.710201	0.0190969	-0.547964	3.3311e-08	-0.72157	5.57649e-13	-0.0287408	0.974805	0.160753	0.763886	0.175701	0.249012
C4_02830C	orf19.2712	HCA4	-0.706169	8.66478e-07	-0.310852	0.00467915	-0.528854	6.86137e-11	0.161513	0.306323	0.396167	0.0306469	0.220229	0.0403094
C4_01190W	orf19.4670	CAS5	-0.704403	4.70926e-05	-0.22539	0.0563175	-0.620307	1.78679e-12	0.0680499	0.853768	0.478914	0.0574701	0.396758	0.00218827
C1_08800W	orf19.4738	orf19.4738	-0.704282	0.000113091	-0.747326	8.11599e-06	-0.39721	0.000497804	0.292301	0.169607	-0.0428641	0.928986	-0.349151	0.0522409
C2_07390C	orf19.1893	orf19.1893	-0.704009	3.02854e-05	-0.374481	0.000339086	-0.0940053	0.293907	0.594328	0.00191426	0.329716	0.209263	-0.278605	0.0275429
C3_00920W	orf19.6169	ATO1	-0.703017	0.0158756	-0.75374	0.00491764	-3.54589	2.8162e-20	-2.85583	4.30576e-09	-0.0493743	0.951029	2.79292	7.23233e-10
C4_00700C	orf19.4172	orf19.4172	-0.702086	3.09431e-06	-0.636758	2.67697e-07	-0.571221	5.56949e-09	0.115361	0.668751	0.065568	0.863284	-0.0639242	0.781891
C3_02350W	orf19.1609	orf19.1609	-0.701917	0.000232694	-0.200339	0.111371	-0.175486	0.078154	0.510781	0.00821761	0.501319	0.0263078	-0.0235323	0.90624
C4_02340W	orf19.2769	orf19.2769	-0.701786	0.0108795	-1.80141	9.07512e-14	-1.43733	3.58275e-12	-0.750389	0.000863549	-1.09939	5.48119e-05	-0.362737	0.183755
C1_01060W	orf19.3294	MBF1	-0.701175	8.05517e-07	-0.738697	3.85962e-19	-0.781465	1.0985e-40	-0.0963907	0.707756	-0.0373074	0.914001	0.0449535	0.772886
C5_01390C	orf19.1927	SNM1	-0.69974	0.00870392	-0.547571	0.000291679	-0.90758	8.61347e-13	-0.224389	0.614031	0.150826	0.768807	0.361679	0.0494066
C2_08370C	orf19.1435	TEF1	-0.698524	0.000430516	-0.652957	2.23084e-17	-0.74417	4.22377e-41	-0.0620763	0.878913	0.044826	0.916638	0.092894	0.400827
C1_07140C	orf19.4451	RIA1	-0.697586	0.000166025	-0.417496	7.85091e-06	-0.513415	2.40135e-12	0.168814	0.549514	0.281854	0.296468	0.0980671	0.467048
C1_03430W	orf19.3043	orf19.3043	-0.696563	0.000827472	-0.527144	0.00130584	-0.638172	2.13448e-05	0.0438242	0.938178	0.171282	0.68512	0.113437	0.705075
C2_05910W	orf19.5213	orf19.5213	-0.69645	3.13781e-05	-0.144697	0.374055	-0.100236	0.327645	0.580327	0.000266603	0.551796	0.0326514	-0.0430037	0.866327
CR_05890C	orf19.6625	VPS75	-0.695761	1.18832e-06	-0.626434	9.81517e-12	-0.420447	2.58202e-06	0.259588	0.229875	0.0699588	0.827408	-0.204182	0.14763
C3_00130C	orf19.5459	orf19.5459	-0.695625	0.000113183	-0.353779	0.00868963	-0.525395	3.94202e-09	0.15392	0.589357	0.343371	0.243476	0.17442	0.320788
C6_02530C	orf19.5522	orf19.5522	-0.694892	1.26541e-05	-1.13193	1.28618e-19	-1.17173	1.03156e-22	-0.493174	0.0338667	-0.436497	0.0914345	0.0420312	0.892302
C2_10700C	orf19.5350	orf19.5350	-0.694233	0.0389192	-0.44106	0.000229158	-0.414271	2.91074e-05	0.26235	0.635766	0.25069	0.645814	-0.0251579	0.914931
CR_06770C	orf19.1857	orf19.1857	-0.693854	7.88965e-05	-0.697344	3.73336e-07	-0.777115	3.804e-12	-0.0981179	0.709117	-0.0023932	0.996597	0.0817011	0.676583
CR_02030C	orf19.2604	orf19.2604	-0.69359	0.000908587	-0.189454	0.174826	-0.281156	0.0113396	0.395757	0.0995851	0.502694	0.0540026	0.0931963	0.593465
C1_12030W	orf19.5263	SER33	-0.692119	2.16876e-09	-0.697685	7.42632e-17	-0.698929	1.06222e-39	-0.0223353	0.931188	-0.00547236	0.987957	0.00282095	0.987734
C4_01280C	orf19.4659	orf19.4659	-0.69198	0.00519208	-0.42384	7.53396e-05	-0.371911	8.72131e-05	0.30423	0.414088	0.267042	0.492487	-0.0503618	0.810222
C5_02270W	orf19.4233	THR4	-0.691539	2.63862e-09	-0.447523	1.00141e-08	-0.555004	1.98253e-22	0.121157	0.487216	0.244677	0.19201	0.109243	0.33112
CR_08070W	orf19.6365	PTP1	-0.691177	0.00640708	-0.397221	0.000420532	-0.480187	3.52553e-08	0.194507	0.65109	0.294079	0.454831	0.0852572	0.658478
C2_08850C	orf19.225	orf19.225	-0.691151	1.26513e-05	-0.835985	2.90528e-11	-0.97225	5.80087e-18	-0.295901	0.169822	-0.143182	0.64439	0.138474	0.489582
C4_00020W	orf19.364	VMA6	-0.690816	0.0049394	-0.525343	0.000109789	-0.631437	6.29592e-11	0.042522	0.94467	0.165855	0.709862	0.10841	0.602203
C2_08940C	orf19.212	VPS28	-0.690039	0.0481543	-0.78371	6.12402e-06	-0.791381	3.19116e-06	-0.117373	0.877867	-0.0968094	0.896783	0.00871918	0.983942
CR_00830W	orf19.3272	orf19.3272	-0.689569	0.0359018	-0.733478	0.00298028	-1.12843	6.90572e-09	-0.455837	0.358482	-0.0454919	0.95796	0.396959	0.256923
CR_01930C	orf19.2593	BIO2	-0.689458	0.00921963	-1.21245	2.1637e-07	-1.8392	1.18569e-15	-1.16436	1.93771e-05	-0.521367	0.167532	0.628418	0.0429075
CR_00060C	orf19.7538	orf19.7538	-0.688658	0.000399868	-0.849142	5.20725e-10	-0.734071	2.99429e-18	-0.0620394	0.880023	-0.158479	0.689561	-0.111625	0.617073
C2_07720C	orf19.2210	orf19.2210	-0.688198	0.000794026	-0.852741	1.44586e-08	-0.208697	0.233329	0.464794	0.150726	-0.164103	0.68584	-0.642047	0.00116359
C1_09810W	orf19.4846	orf19.4846	-0.688052	6.62436e-06	-0.31184	0.0705612	-0.65346	1.93333e-10	0.0195174	0.968767	0.378513	0.252493	0.344685	0.102479
CR_06720W	orf19.706	NMD3	-0.687956	5.4718e-06	-0.309966	0.0115286	-0.4733	6.18651e-08	0.198636	0.181509	0.378602	0.0568979	0.165659	0.199539
C1_11420W	orf19.661	KRR1	-0.68794	8.31186e-05	-0.242259	0.0480843	-0.201178	0.0305513	0.470687	0.00452996	0.445102	0.0374887	-0.0397103	0.818112
CR_05520W	orf19.5850	NOC2	-0.68774	1.25264e-05	-0.163219	0.143304	-0.205124	0.0184665	0.466651	0.000298273	0.524777	0.00131459	0.0438722	0.738284
C1_00120C	orf19.6096	TRP1	-0.685359	0.00981998	-0.680946	0.000187273	-0.998608	2.32324e-27	-0.329042	0.407158	0.00765524	0.991739	0.321642	0.16376
CR_06290C	orf19.3881	orf19.3881	-0.684677	0.0234154	-0.559353	0.00187692	-1.08943	2.81835e-09	-0.420014	0.387606	0.12608	0.840982	0.53274	0.0288079
C1_09950C	orf19.4862	orf19.4862	-0.684289	0.00225571	-0.790339	1.89515e-10	-0.955986	1.95204e-15	-0.286365	0.422419	-0.105713	0.820914	0.16748	0.425859
C2_04960C	orf19.3528	orf19.3528	-0.684173	0.0434658	-0.513246	2.527e-05	-0.734913	1.84038e-16	-0.0675327	0.932215	0.168361	0.784043	0.223075	0.156918
C1_08380W	orf19.382	TEF2	-0.682802	8.4507e-05	-0.432636	7.2793e-06	-0.572086	1.76638e-18	0.0943864	0.75524	0.249862	0.345274	0.1412	0.218118
C5_02180C	orf19.4225	LEU3	-0.682587	0.000640466	-0.167415	0.227815	-0.443019	2.83221e-06	0.22421	0.465882	0.516127	0.0745065	0.277587	0.0807543
C1_06320W	orf19.177	orf19.177	-0.682148	0.00933082	-0.952194	1.48773e-09	0.393362	0.000776466	1.06094	3.12779e-05	-0.270303	0.531895	-1.34426	1.38614e-23
C2_07740W	orf19.2208	orf19.2208	-0.681741	2.95378e-08	-0.386688	1.19799e-05	-0.467151	9.97687e-12	0.199134	0.263899	0.296042	0.140284	0.0827155	0.573673
C4_05760W	orf19.1261	CGT1	-0.681308	2.09915e-05	-0.299987	0.00102708	-0.2545	0.00194344	0.411182	0.0415181	0.382176	0.0993046	-0.0432431	0.813303
C2_05340C	orf19.3564	RPC40	-0.68059	6.5455e-05	-0.455255	1.2229e-05	-0.481036	1.35996e-10	0.184065	0.44012	0.226193	0.391892	0.0277331	0.881238
C3_03070W	orf19.304	orf19.304	-0.680149	0.00187178	-0.56097	9.73711e-07	-0.409868	3.25177e-06	0.254888	0.419842	0.120922	0.770684	-0.148943	0.339023
C4_04920W	orf19.3787	orf19.3787	-0.679389	9.43494e-06	-0.54106	6.50451e-08	-0.535427	1.07282e-11	0.128138	0.604893	0.139497	0.630662	-0.00339122	0.98801
CR_00900W	orf19.3265	TRM1	-0.678592	0.000150857	-0.532493	3.74463e-07	-0.450078	1.47055e-07	0.212723	0.375923	0.146547	0.621487	-0.0807181	0.58526
C2_05020W	orf19.3533	orf19.3533	-0.678558	0.00396898	-0.664884	1.72391e-06	-0.332141	0.00100398	0.329402	0.304405	0.0110934	0.986865	-0.3314	0.0266764
C2_06190W	orf19.5480	ILV1	-0.675212	2.69434e-06	-0.675107	1.79438e-11	-0.836151	3.54482e-38	-0.17601	0.387727	0.00190866	0.996738	0.163366	0.214365
C6_03910C	orf19.5767	orf19.5767	-0.673609	0.0028583	-0.541468	0.00157396	-0.560254	0.000588613	0.0975765	0.831815	0.132787	0.771774	0.0210506	0.955649
C1_07630W	orf19.2782	orf19.2782	-0.673087	0.000109422	-0.580577	1.75563e-07	-0.465208	2.26811e-09	0.191507	0.468311	0.0910261	0.803479	-0.114117	0.48076
C7_01350C	orf19.6916	orf19.6916	-0.672401	0.000443642	-0.192428	0.0841634	-0.301134	0.00110589	0.355921	0.168365	0.479494	0.069643	0.110218	0.516457
C3_01100W	orf19.2512	orf19.2512	-0.672163	0.00061293	-0.158448	0.257236	-0.0155506	0.895435	0.64126	0.00239153	0.513349	0.0685197	-0.141568	0.439124
C2_00690W	orf19.2059	orf19.2059	-0.671985	0.00523494	-0.940992	8.27052e-06	-1.3131	1.06955e-10	-0.658495	0.0325635	-0.269696	0.531828	0.373813	0.235924
CR_05630W	orf19.6652	DBP8	-0.671501	0.000168024	-0.339289	0.0100741	-0.553912	1.83392e-09	0.101872	0.722244	0.333534	0.207024	0.217089	0.139651
C2_08480W	orf19.3630	RRP8	-0.671326	0.000768348	-0.177194	0.156409	-0.329834	0.00161648	0.325475	0.146553	0.494083	0.0253389	0.154309	0.188506
C4_05270C	orf19.2630	RAD59	-0.670817	0.00990236	-0.774283	4.26893e-06	-0.578796	0.000425559	0.0771556	0.889488	-0.104413	0.842378	-0.193743	0.428642
C3_04900W	orf19.5959	NOP14	-0.669538	0.000295537	-0.0515723	0.67143	-0.147856	0.0947186	0.505805	0.00623182	0.617914	0.00268887	0.0981052	0.438546
C1_13350W	orf19.4961	STP2	-0.668245	0.000276427	-0.222318	0.0433223	-0.0173591	0.850086	0.635879	0.00188615	0.446713	0.0896271	-0.203143	0.14763
C2_00720C	orf19.2054	FGR15	-0.667643	0.00817428	-0.247417	0.0445852	-0.374421	0.000184333	0.276858	0.466544	0.419569	0.24175	0.128764	0.456851
C7_03880C	orf19.7194	orf19.7194	-0.667014	0.00701996	-0.0324917	0.793264	-0.0649522	0.51999	0.585456	0.052269	0.633194	0.0416183	0.0340649	0.872207
CR_06830C	orf19.1850	SIW14	-0.666824	0.0154121	-0.149481	0.343997	-0.257971	0.0614221	0.394432	0.330734	0.518548	0.183296	0.11067	0.678145
CR_02550C	orf19.168	orf19.168	-0.666219	5.46861e-05	-0.325714	0.0122842	-0.44624	4.54389e-06	0.203754	0.27395	0.340824	0.13769	0.122672	0.434336
C2_09060C	orf19.198	ASN1	-0.664704	2.11228e-07	-0.449149	2.17727e-08	-0.538596	9.97774e-27	0.110634	0.570043	0.216257	0.300034	0.0914361	0.419939
C1_04600C	orf19.6853	orf19.6853	-0.663209	0.000423603	-0.169302	0.106031	-0.272299	2.57273e-05	0.374882	0.116751	0.494466	0.0571259	0.105206	0.474661
C1_01490W	orf19.3335	orf19.3335	-0.662815	0.00210758	-0.52361	3.81207e-10	-0.473135	2.37595e-11	0.172922	0.626744	0.138269	0.712913	-0.0486375	0.744987
C5_05000C	orf19.3991	orf19.3991	-0.662585	5.06795e-05	-0.548435	2.13891e-07	-0.900615	2.23611e-20	-0.253525	0.278978	0.115541	0.708284	0.354134	0.0057216
C1_05180C	orf19.446.2	orf19.446.2	-0.661884	0.00102036	-0.680384	8.65134e-08	-0.466795	9.72973e-07	0.179548	0.580922	-0.0204012	0.967923	-0.212711	0.192012
C4_02950C	orf19.2698	orf19.2698	-0.661157	0.00657493	-0.474038	0.00185581	-0.594382	3.97612e-06	0.0509042	0.928721	0.188726	0.667635	0.122647	0.617286
C3_05830W	orf19.7363	KRE6	-0.661006	0.00900039	-0.277295	0.00668931	-0.755323	1.49248e-24	-0.109516	0.816217	0.38625	0.270021	0.480428	3.39803e-06
C3_02920W	orf19.285	orf19.285	-0.660741	0.0267473	-0.543434	1.95894e-05	-0.648694	1.60003e-07	-0.00493187	0.994838	0.116054	0.840916	0.106938	0.617196
C4_03140C	orf19.2676	orf19.2676	-0.660382	0.00859397	-0.362344	0.00727894	-0.549579	2.44803e-07	0.0937502	0.843518	0.295796	0.429918	0.188613	0.228041
C6_04560W	orf19.2150	orf19.2150	-0.659903	0.00187689	-0.731082	1.58094e-09	-0.95142	1.84604e-60	-0.308033	0.292945	-0.0699983	0.888451	0.223339	0.140379
C1_04550W	orf19.6849	ELC1	-0.659688	0.000112171	-0.834738	1.64216e-10	-0.710392	5.57781e-07	-0.0673546	0.881325	-0.175414	0.60891	-0.122588	0.65536
C6_00850W	orf19.86	orf19.86	-0.658079	4.37135e-05	-1.21235	1.75537e-21	-0.799566	2.00515e-17	-0.157603	0.564934	-0.555736	0.025021	-0.411373	0.00672374
C6_00360C	orf19.1198	orf19.1198	-0.657713	0.0313604	-0.406089	0.0273831	-0.766165	8.20876e-06	-0.124078	0.824488	0.25181	0.600828	0.361973	0.0672808
C1_09370W	orf19.4799	CEF1	-0.657	6.82316e-05	-0.416793	0.000124638	-0.548087	4.37026e-08	0.0926253	0.771588	0.240065	0.36152	0.133062	0.42251
C3_04680W	orf19.5928	RPP2B	-0.656388	0.00520398	-0.791855	9.61687e-09	-1.00134	3.48477e-86	-0.361234	0.250208	-0.133543	0.78316	0.212738	0.225367
C7_00960W	orf19.7018	RPS18	-0.655513	5.30085e-05	-0.924783	2.48235e-20	-0.689936	2.75837e-33	-0.0506187	0.881325	-0.270651	0.303113	-0.233753	0.0487482
C3_05240C	orf19.6002	RPL8B	-0.654965	2.19989e-06	-0.517052	2.80176e-10	-0.52682	3.25412e-18	0.112262	0.592552	0.137719	0.562221	0.0114462	0.941869
C7_02960C	orf19.5165	orf19.5165	-0.653819	0.00152443	-0.570494	9.09022e-06	-0.752382	2.21789e-12	-0.114361	0.766456	0.083824	0.853689	0.183959	0.326793
C1_04260W	orf19.1061	HHT21	-0.653774	0.0174786	-1.29774	7.6337e-29	-0.926132	1.09706e-52	-0.287202	0.476938	-0.640655	0.0693417	-0.368793	0.00306646
CR_10520C	orf19.7631	SLD5	-0.653766	0.0039616	-0.402362	0.0156219	0.116205	0.431844	0.753225	0.00341744	0.251289	0.545802	-0.516746	0.00453477
C1_05490C	orf19.415	orf19.415	-0.653343	0.00573421	-0.592921	9.7539e-10	-0.537265	1.19061e-13	0.0999455	0.824488	0.0589943	0.9064	-0.0542509	0.755303
CR_01410C	orf19.2527	orf19.2527	-0.651622	8.14356e-05	-0.38476	0.000670436	-0.462418	1.83265e-06	0.173115	0.459249	0.267164	0.267197	0.079801	0.635678
C2_01680C	orf19.1479	orf19.1479	-0.650748	0.000218273	-0.279936	0.0411287	-0.303815	0.00449309	0.332825	0.152202	0.372518	0.182009	0.0255222	0.922321
C4_02630C	orf19.2736	HFL2	-0.649711	0.000210502	-0.513906	2.90072e-06	-0.612001	1.44106e-13	0.021719	0.958927	0.13639	0.667007	0.100276	0.518775
C5_01450W	orf19.4135	PRC2	-0.649379	0.0208642	-3.02684	4.99898e-19	-2.59431	2.34226e-18	-1.95832	1.70059e-07	-2.37672	6.64645e-08	-0.434221	0.579748
C4_04720W	orf19.3810	orf19.3810	-0.64937	5.5204e-06	-0.30345	0.00682014	-0.62059	1.09943e-11	0.0129778	0.974055	0.346352	0.106586	0.318961	0.00858693
C5_02790C	orf19.4304	GAP1	-0.64811	0.0117541	-0.265591	0.0236357	-0.837374	6.65987e-39	-0.204111	0.623127	0.385033	0.295564	0.574239	5.05671e-07
C2_10820C	orf19.5365	orf19.5365	-0.6475	0.000818952	-0.148016	0.266557	-0.39328	1.61691e-05	0.238357	0.431144	0.500112	0.0814838	0.247381	0.12912
C7_04010W	orf19.7179	SSQ1	-0.646028	3.67528e-05	-0.352165	0.000687767	-0.643151	3.89682e-13	-0.0124773	0.980343	0.294817	0.241017	0.293137	0.0228203
C3_03820C	orf19.6934	orf19.6934	-0.645386	0.00235771	-0.204788	0.105594	-0.438991	3.66573e-05	0.190833	0.592725	0.440899	0.143469	0.236182	0.153437
CR_10800C	orf19.7670	orf19.7670	-0.645365	6.0654e-05	-0.367821	0.0238481	-0.247377	0.00348391	0.382713	0.069133	0.27937	0.425187	-0.118491	0.634198
C3_03560W	orf19.354	orf19.354	-0.645098	1.60153e-05	-0.587352	3.93564e-09	-0.792529	2.28703e-18	-0.162239	0.521554	0.0583268	0.868053	0.206589	0.155103
C2_00280C	orf19.2105	orf19.2105	-0.644805	0.0011962	-0.355034	0.0415941	-0.546992	0.00105849	0.0826276	0.844282	0.289881	0.382927	0.193763	0.46391
C1_13550C	orf19.4987	NUP49	-0.644157	4.44065e-07	-0.228656	0.0737724	-0.173504	0.0256183	0.455106	0.000892531	0.416403	0.0719777	-0.0532331	0.802834
C1_01360C	orf19.3325	orf19.3325	-0.643308	0.00209617	-0.884768	1.69724e-08	-1.13312	2.99523e-15	-0.503944	0.00430878	-0.238939	0.302629	0.250947	0.0837374
C4_00030C	orf19.366	orf19.366	-0.642598	6.8284e-05	-0.606733	0.00020002	-0.504632	9.87419e-06	0.123327	0.673704	0.0383039	0.93745	-0.0995392	0.720446
C3_05760W	orf19.7357	orf19.7357	-0.641062	0.0074747	-0.59564	2.6205e-06	-0.60024	2.86282e-09	0.0255051	0.969138	0.0446623	0.931583	0.00598843	0.982222
C1_03110W	orf19.3003.1	RPL6	-0.640848	5.40317e-06	-0.487057	7.03176e-08	-0.604507	5.56052e-20	0.020333	0.949912	0.154394	0.526695	0.11965	0.307061
C1_12680W	orf19.6355	orf19.6355	-0.639638	0.000391778	-0.235711	0.0256432	-0.276122	0.00115053	0.3475	0.0896444	0.403424	0.0712665	0.0420812	0.770724
C3_03550C	orf19.353	ULP1	-0.63931	1.58535e-05	-0.406286	0.000341952	-0.564212	4.80437e-07	0.0595162	0.860269	0.233135	0.350064	0.159446	0.384755
C2_05750W	orf19.6886	orf19.6886	-0.638191	0.000206943	-0.17587	0.152674	-0.188146	0.0904562	0.433821	0.0182672	0.462408	0.0169268	0.0142847	0.948412
C6_03110C	orf19.5596	orf19.5596	-0.637527	0.00722386	-0.475767	0.00620158	-0.13775	0.397678	0.483561	0.109215	0.161462	0.723675	-0.336564	0.122147
CR_10470C	orf19.7624	orf19.7624	-0.637344	0.00114313	-0.293762	0.0155348	-0.360455	0.000272334	0.260663	0.280021	0.343003	0.173105	0.0685641	0.65536
CR_08040W	orf19.592	orf19.592	-0.637132	0.00620836	-0.565592	0.000296731	-0.729409	1.31086e-06	-0.107548	0.805684	0.0730435	0.875742	0.165982	0.447659
C2_02030W	orf19.1517	ARO3	-0.636919	0.000203244	-0.579048	3.63474e-09	-0.649862	1.86412e-31	-0.0281782	0.945285	0.0599249	0.878821	0.0732766	0.650708
CR_08150W	orf19.6375	RPS20	-0.636903	2.60687e-06	-0.558056	1.74113e-11	-0.580746	2.07212e-22	0.0400518	0.87496	0.0791675	0.768641	0.0247596	0.86342
C1_04140W	orf19.1048	IFD6	-0.635549	0.0105186	-1.77455	1.57186e-13	-1.44015	1.77561e-06	-0.824944	0.119566	-1.13966	0.00426729	-0.330653	0.582355
C2_10760C	orf19.5358	orf19.5358	-0.635222	0.000594796	-0.264465	0.0178764	-0.323431	0.000634215	0.295636	0.240356	0.371134	0.159842	0.0612642	0.745093
C1_14160W	orf19.7223	orf19.7223	-0.635037	0.0022144	-0.261288	0.0351411	-0.401896	5.05387e-05	0.216752	0.438056	0.373003	0.164755	0.142282	0.276519
C1_13730C	orf19.5010	DIM1	-0.63412	0.00028955	-0.281313	0.0297065	-0.492712	4.48381e-06	0.125633	0.63764	0.353893	0.129102	0.213559	0.152126
CR_10580W	orf19.7638	PRO1	-0.63408	4.96495e-05	-0.581607	7.65657e-06	-0.737347	8.25199e-17	-0.118125	0.647181	0.0548507	0.893513	0.158156	0.378678
C2_05090W	orf19.3540	MAK5	-0.633228	0.000831921	-0.184259	0.117499	-0.373896	1.65686e-05	0.243757	0.317194	0.450114	0.0604986	0.191833	0.119195
C1_06030C	orf19.2442	orf19.2442	-0.632149	0.00294021	-0.642546	0.000112697	-0.613927	2.45366e-05	0.00165715	0.997917	-0.0103041	0.987704	-0.0264361	0.944128
C4_05010W	orf19.3778	orf19.3778	-0.632103	0.000269012	-0.28927	0.00425514	-0.394736	3.34909e-06	0.222078	0.320602	0.343781	0.124041	0.10731	0.39811
C1_03300C	orf19.3026	MAS1	-0.631476	0.000356371	-0.400725	6.11049e-06	-0.645883	5.21096e-22	-0.0306703	0.943892	0.230808	0.409277	0.247166	0.0144689
C5_00370W	orf19.953.1	COF1	-0.629834	0.0134528	-0.852703	4.16818e-20	-0.832082	1.16134e-31	-0.218515	0.585017	-0.224105	0.576318	-0.0189653	0.911971
C1_02640C	orf19.2953	TOM20	-0.629658	0.00324124	-0.492712	7.9387e-08	-0.526319	1.27005e-20	0.0867771	0.830313	0.13602	0.721394	0.0355931	0.828635
C2_07450C	orf19.1886	RCL1	-0.628722	0.000508621	-0.239623	0.0532656	-0.428416	1.32864e-07	0.185018	0.451746	0.391207	0.124041	0.19138	0.165689
C5_02440C	orf19.4252	orf19.4252	-0.627925	0.000451071	-0.248851	0.0359011	-0.398217	0.000166222	0.214299	0.447402	0.37971	0.159077	0.15148	0.39678
C3_06110C	orf19.7393	orf19.7393	-0.626985	1.1645e-05	-0.233174	0.0181255	-0.375794	2.03974e-05	0.235165	0.256246	0.394546	0.0559884	0.144645	0.327535
C1_08770W	orf19.4735	orf19.4735	-0.625267	0.00685219	-0.290897	0.0916608	0.241732	0.113121	0.851953	0.00123458	0.335261	0.394514	-0.530545	0.00514824
C3_05930W	orf19.7374	CTA4	-0.624369	1.80224e-05	-0.532554	1.07069e-07	-1.1474	5.79596e-37	-0.538716	0.00169094	0.0931859	0.765277	0.617285	1.13892e-07
C2_02920W	orf19.5813	orf19.5813	-0.623122	0.00214633	-0.445527	0.00528966	-0.923949	2.37325e-07	-0.315007	0.445577	0.178852	0.664183	0.480595	0.0491768
C2_06120C	orf19.4106	orf19.4106	-0.621944	0.00409271	-0.58357	0.000638739	-0.524748	0.00129002	0.0824789	0.848973	0.0383324	0.93745	-0.0572611	0.856983
C7_02570C	orf19.6452	RBP1	-0.619381	8.91817e-06	-0.879209	3.2003e-16	-0.814911	7.25354e-26	-0.210915	0.187303	-0.259515	0.224251	-0.0625612	0.695982
C4_05050C	orf19.3774	PPG1	-0.619128	4.6378e-05	-0.308016	0.0113804	-0.100636	0.346272	0.503249	0.0036356	0.312598	0.218814	-0.205165	0.199537
C1_08930C	orf19.4751.1	orf19.4751.1	-0.618926	0.000200217	-0.91472	6.10352e-10	-0.658153	2.0006e-11	-0.0553724	0.884245	-0.297658	0.351876	-0.255441	0.196613
C6_04080W	orf19.1214	orf19.1214	-0.617936	5.51635e-06	-0.246008	0.00515001	-0.429644	2.4652e-11	0.17281	0.364913	0.372999	0.0560389	0.185926	0.0837302
C3_01660W	orf19.1678	orf19.1678	-0.616807	0.032714	-0.466881	0.0104219	-0.707189	1.46096e-07	-0.105793	0.858988	0.152128	0.794766	0.242565	0.341137
C2_05040C	orf19.3535	orf19.3535	-0.616683	0.0070151	-0.330039	0.00174649	-0.660619	1.10763e-14	-0.060313	0.905209	0.286332	0.4086	0.332864	0.0057121
C3_03800W	orf19.6937	PTR22	-0.616356	0.000100615	-0.655209	1.29833e-15	-1.03087	4.59123e-71	-0.429616	0.0171546	-0.0372145	0.91834	0.377725	1.56798e-05
C6_03290W	orf19.5617	orf19.5617	-0.615997	0.000588705	-0.204897	0.0549439	-0.148261	0.10495	0.452306	0.0325045	0.411648	0.0973688	-0.0546442	0.762108
C2_03260W	orf19.904	orf19.904	-0.615964	0.0010377	-1.09173	7.78459e-13	-0.873292	3.50053e-09	-0.272172	0.275272	-0.474295	0.0429684	-0.216708	0.303317
CR_04580W	orf19.549	orf19.549	-0.615321	0.000496777	-0.480538	1.96105e-09	-0.546797	2.98316e-18	0.0524196	0.885788	0.134651	0.666812	0.0682186	0.604247
C1_09510W	orf19.4815	YTM1	-0.614946	0.00016298	-0.26236	0.0159347	-0.339898	0.00010359	0.259398	0.129622	0.353026	0.0694469	0.0792369	0.520431
C2_06870C	orf19.2241	PST1	-0.61494	0.031781	-1.98745	2.60951e-23	-1.96635	7.24088e-27	-1.36594	6.54329e-07	-1.37226	3.23175e-06	-0.0198335	0.964742
C3_04120C	orf19.5856	orf19.5856	-0.614849	0.00223894	-0.364998	0.00381367	-0.327965	0.00292271	0.271054	0.358358	0.249734	0.455231	-0.0354384	0.891014
C2_00600C	orf19.2067	orf19.2067	-0.614482	0.00546782	-0.385949	0.000181297	-0.336085	0.000219394	0.261529	0.424467	0.22796	0.517898	-0.0480246	0.798184
C1_11650W	orf19.1154	EGD1	-0.614355	0.00850436	-0.764671	1.91328e-13	-0.63896	1.17688e-26	-0.0412413	0.941473	-0.152459	0.711622	-0.12459	0.372742
C5_04090C	orf19.1280	SUI1	-0.614093	1.59506e-05	-0.735327	2.42725e-11	-0.764022	3.46028e-47	-0.165553	0.42601	-0.122445	0.688728	0.0295675	0.883346
C6_00970C	orf19.99	HAL21	-0.613736	0.000275126	-0.572281	2.87357e-05	-0.554627	9.36505e-07	0.0437082	0.904961	0.042393	0.919709	-0.0158957	0.955649
C4_06470W	orf19.2887	orf19.2887	-0.611953	0.00139764	-0.650204	3.01969e-07	-0.204824	0.0527916	0.391525	0.0669637	-0.0385354	0.925333	-0.443802	6.6369e-05
C1_04710C	orf19.773	orf19.773	-0.6107	0.00543528	-0.249382	0.0638048	-0.21113	0.0421068	0.38322	0.153299	0.359864	0.240998	-0.0369311	0.86425
CR_10280W	orf19.7603	orf19.7603	-0.609868	0.0279431	-0.761509	5.11989e-08	-0.525433	1.60322e-07	0.0670709	0.913606	-0.154205	0.769847	-0.234686	0.201489
CR_02260C	orf19.3743	orf19.3743	-0.609165	0.0498353	-0.379599	0.110408	-0.340734	0.0688313	0.252335	0.647832	0.227424	0.714316	-0.0377972	0.936989
C2_02420C	orf19.1565	orf19.1565	-0.607055	4.24223e-05	-0.329266	0.00385401	-0.44059	4.57988e-08	0.150277	0.434867	0.278484	0.222369	0.113686	0.434368
C2_04300C	orf19.1592	orf19.1592	-0.606219	0.000777008	-0.467982	0.00627385	-0.420912	0.000281689	0.170208	0.546005	0.136514	0.738841	-0.046664	0.878848
C7_02100W	orf19.6507	orf19.6507	-0.605977	0.000196118	-0.449623	8.7166e-07	-0.432081	1.38731e-14	0.157929	0.5213	0.155942	0.590984	-0.0160155	0.924933
CR_08490W	orf19.6417	TSR1	-0.605724	1.30698e-05	-0.212152	0.0378868	-0.433596	1.05925e-08	0.156448	0.326088	0.394348	0.0226862	0.223453	0.0188391
C4_02110W	orf19.4580	orf19.4580	-0.605248	0.0433966	-0.633269	5.43907e-05	-0.159906	0.226223	0.429519	0.288166	-0.0299605	0.964702	-0.471971	0.0031843
C3_01520C	orf19.1697	orf19.1697	-0.604877	1.25608e-05	-0.33759	0.000365565	-0.188454	0.00696962	0.400915	0.00194088	0.267973	0.175624	-0.147354	0.157196
C4_06950W	orf19.3114	orf19.3114	-0.604653	0.00100433	-0.206284	0.166902	-0.350242	0.0088967	0.238546	0.406545	0.398221	0.162969	0.145394	0.523112
C1_12620W	orf19.6362	SPA2	-0.604404	3.44596e-05	-0.264435	0.010845	-0.08936	0.137559	0.500087	0.00107914	0.340887	0.13769	-0.173476	0.167153
C1_13200C	orf19.4948	REX3	-0.602419	0.00655178	-0.417882	0.000960024	-0.452639	0.000275611	0.13478	0.752258	0.18371	0.641477	0.0362887	0.897305
C5_02820C	orf19.4306	orf19.4306	-0.602392	0.000137897	-0.53824	8.04921e-07	-0.486388	6.532e-09	0.100255	0.710813	0.0634453	0.859078	-0.0504598	0.789408
CR_00980C	orf19.3260	CAB3	-0.602368	5.57973e-07	-0.572473	1.8915e-10	-0.63193	1.37527e-22	-0.0449285	0.844821	0.0304043	0.923272	0.061132	0.687923
C1_08090C	orf19.5081	FUN12	-0.601988	9.67167e-05	-0.359297	0.00164915	-0.545481	2.11908e-23	0.0410224	0.896264	0.244466	0.368889	0.188904	0.171488
C5_01200W	orf19.1950	orf19.1950	-0.601961	0.0425713	-1.32757	2.41579e-07	-1.49751	5.05027e-08	-0.911298	0.0603127	-0.724511	0.146415	0.172667	0.781278
C6_02310W	orf19.3473	orf19.3473	-0.601109	0.000447983	-0.148936	0.30376	-0.179876	0.0762638	0.406227	0.0699351	0.453077	0.104204	0.0325564	0.905932
CR_07340C	orf19.6135	orf19.6135	-0.60071	0.00639509	-0.481529	6.52865e-05	-0.451748	8.54043e-06	0.132641	0.747306	0.118002	0.787965	-0.0281778	0.911971
C7_04210C	orf19.7152	orf19.7152	-0.600549	0.0015019	-0.502489	3.93364e-05	-0.361922	3.47601e-06	0.222911	0.405443	0.0996717	0.800604	-0.13789	0.3914
CR_00620C	orf19.7469	ARG1	-0.600453	0.0462328	-2.6836	8.17504e-22	-3.24618	7.86576e-31	-2.65955	1.48165e-18	-2.08104	3.47598e-12	0.563412	0.266693
C5_04720C	orf19.3957	orf19.3957	-0.600377	1.96361e-05	-0.282363	0.00528471	-0.139871	0.0993871	0.445206	0.0022159	0.318954	0.12721	-0.140614	0.295325
C2_07800W	orf19.2201	orf19.2201	-0.599629	0.00770166	-0.737575	6.45895e-09	-0.721731	9.97176e-15	-0.138028	0.734994	-0.140016	0.742768	-0.0147007	0.956721
C4_04240C	orf19.1426	orf19.1426	-0.599086	0.0081667	-0.0746808	0.626546	-0.117264	0.181727	0.465878	0.10048	0.524642	0.106741	0.0444612	0.855972
C3_03730C	orf19.6944	PHB1	-0.598335	0.00303465	-0.103748	0.403246	-0.410741	5.55677e-07	0.171584	0.601494	0.49556	0.0818712	0.30947	0.0184537
C2_05970C	orf19.5217	TES1	-0.597538	0.00493335	-0.56014	9.90909e-05	0.0460223	0.727214	0.627311	0.00708021	0.03736	0.942853	-0.604295	2.91908e-05
C1_06720C	orf19.6238	orf19.6238	-0.59711	0.00287844	-0.880749	3.37228e-10	-1.02696	1.96893e-17	-0.445557	0.0958908	-0.285181	0.40892	0.147129	0.543189
C2_03950W	orf19.828	orf19.828	-0.597041	0.00961364	-0.278479	0.0154614	-0.385362	3.11913e-08	0.195783	0.599338	0.317226	0.362574	0.108075	0.509162
C2_09460C	orf19.1604	RHA1	-0.597005	0.0020691	-0.18291	0.121618	-0.459369	5.97888e-06	0.121138	0.732533	0.413674	0.124995	0.278271	0.0445944
C1_05960W	orf19.2451	PGA45	-0.596179	0.0107501	-0.966004	4.22808e-21	-0.743263	2.81604e-21	-0.161337	0.664303	-0.367583	0.241494	-0.220955	0.0268045
C5_03250W	orf19.2654	RMS1	-0.595613	0.00140213	-0.231555	0.0559677	-0.412671	1.67676e-06	0.167428	0.537641	0.363841	0.158543	0.18247	0.179389
C2_08770C	orf19.3594	orf19.3594	-0.595251	0.0170757	-1.15782	1.82489e-08	-0.838363	9.2392e-06	-0.26035	0.549766	-0.56357	0.175293	-0.317676	0.345271
C3_04430W	orf19.5893	RIP1	-0.593778	3.20135e-05	-0.20899	0.0145205	-0.35815	8.54542e-11	0.219683	0.238285	0.385439	0.0577489	0.151361	0.14147
C1_03290W	orf19.3023	NGG1	-0.593533	0.000233898	-0.216703	0.0374087	-0.340341	0.000145704	0.237144	0.298411	0.377582	0.10572	0.125727	0.408382
C5_00290W	orf19.966	DUS4	-0.592292	0.000116831	-0.316186	0.0236854	-0.621632	2.71468e-10	-0.044525	0.892605	0.277727	0.334	0.307778	0.065459
C1_03040W	orf19.2995	orf19.2995	-0.589648	0.00623187	-0.55738	2.28796e-05	-0.471708	3.40534e-05	0.100812	0.810756	0.0323724	0.951029	-0.083472	0.725795
C2_04880C	orf19.3521	ARH2	-0.588848	0.0125082	-0.426836	0.00868185	-0.433083	0.00222214	0.140435	0.751804	0.163331	0.717453	0.00849631	0.981829
CR_07050C	orf19.2360	URA2	-0.587504	0.00298346	-0.456296	2.73862e-06	-0.437402	2.18359e-12	0.134968	0.671316	0.132641	0.700956	-0.0167642	0.923713
C1_01520C	orf19.3340	SOD2	-0.587391	3.01474e-05	-0.661144	4.11211e-11	-0.276824	0.000102988	0.295233	0.07942	-0.0738617	0.807549	-0.382744	0.000102976
C2_07290W	orf19.2286	orf19.2286	-0.587063	0.000539432	-0.552742	1.06874e-13	-0.883164	1.67979e-59	-0.312147	0.153276	0.0342572	0.929082	0.332255	4.97275e-05
C2_08240W	orf19.2219	ORF298	-0.586621	0.000125731	-0.680126	3.23656e-06	-0.623834	7.35839e-13	-0.0517758	0.864678	-0.0930431	0.815322	-0.0555191	0.827211
C4_00260W	orf19.5651	orf19.5651	-0.585689	0.000210299	-0.767885	1.99325e-09	-0.519008	1.44101e-07	0.0517321	0.868355	-0.180255	0.553507	-0.246659	0.121593
C4_04700W	orf19.3812	SSZ1	-0.585438	5.38197e-05	-0.222233	0.0512409	-0.414093	2.29078e-11	0.155264	0.436287	0.364383	0.113216	0.194579	0.131078
C2_06200C	orf19.5483	orf19.5483	-0.585436	0.000193722	-0.137708	0.250139	-0.39519	2.55627e-07	0.174657	0.462105	0.448779	0.0619888	0.259704	0.0542434
C1_10930C	orf19.2324	UBA4	-0.584724	3.96638e-05	-0.629527	1.63858e-07	-0.703602	4.37426e-14	-0.134091	0.549514	-0.0440844	0.903562	0.0759796	0.71099
CR_01300W	orf19.3223.1	orf19.3223.1	-0.584429	0.00425695	-0.117432	0.209146	-0.0784041	0.256733	0.490544	0.0437811	0.466795	0.0849312	-0.0373733	0.819238
C4_00370W	orf19.5664	HOF1	-0.582285	0.0402288	0.29985	0.0236282	-0.0529163	0.618549	0.513442	0.162847	0.881419	0.00895498	0.354401	0.0184537
C1_05790W	orf19.2472.1	orf19.2472.1	-0.578713	0.00473788	-0.716456	1.8624e-05	-0.966854	1.1472e-12	-0.402592	0.100261	-0.136242	0.72925	0.252542	0.237916
C5_00790C	orf19.581	orf19.581	-0.578604	0.000229278	-0.269565	0.0128915	-0.316544	0.000326874	0.246038	0.173744	0.309397	0.133937	0.0491943	0.754437
C3_03590W	orf19.357	orf19.357	-0.577933	0.0140846	-0.395591	5.06286e-06	-0.409538	4.59274e-09	0.152189	0.714123	0.181845	0.645814	0.0157528	0.932973
CR_06080W	orf19.3861	SIS1	-0.577563	0.00100059	-0.384445	5.6108e-05	-0.300921	2.78829e-07	0.261697	0.256655	0.195537	0.504595	-0.08117	0.572747
C4_02060C	orf19.4585	TFG1	-0.57745	3.58688e-05	-0.295279	0.000705282	-0.313206	2.26308e-05	0.248727	0.212793	0.282923	0.196609	0.0202278	0.915029
C1_01920W	orf19.4531	ROA1	-0.576536	0.000643089	-0.37844	0.000576101	-0.515499	9.97377e-09	0.0454811	0.874179	0.198829	0.398138	0.138923	0.227242
C4_01890C	orf19.4603	ARL1	-0.57484	0.00820053	-0.532655	4.51459e-08	-0.257477	0.00122828	0.301198	0.319617	0.0410803	0.93011	-0.273545	0.0163035
C2_06790W	orf19.2230	orf19.2230	-0.574792	0.0012296	-0.616166	2.215e-05	-0.52689	0.000604842	0.0318517	0.951037	-0.0399704	0.929125	-0.0872819	0.774107
C1_07570C	orf19.2788	orf19.2788	-0.571946	0.0186843	-0.194116	0.219205	-0.347511	0.0122793	0.207963	0.601399	0.377472	0.302629	0.155166	0.497891
C1_00160C	orf19.6090	orf19.6090	-0.571011	0.0184044	-0.24783	0.0481967	-0.388307	2.16457e-08	0.167467	0.663941	0.3257	0.356305	0.143269	0.348838
C1_12820C	orf19.6340	orf19.6340	-0.57046	0.0180917	-0.159456	0.216067	-0.0479091	0.566261	0.506334	0.0772242	0.409277	0.225698	-0.110367	0.492379
C4_06460C	orf19.2888	orf19.2888	-0.569564	0.00479483	-0.71735	1.08129e-06	-0.524995	1.32899e-05	0.0276807	0.960098	-0.149256	0.71352	-0.190773	0.38799
C3_07660W	orf19.6722	RAD4	-0.568149	0.00341525	-0.24732	0.0746447	-0.401329	0.00067848	0.150305	0.619644	0.31998	0.25813	0.155592	0.389389
C5_01290C	orf19.1940	orf19.1940	-0.567948	0.0159025	-1.14312	1.21741e-20	-1.38168	9.42034e-31	-0.828485	0.00200333	-0.574688	0.0612586	0.240576	0.191701
C1_09260C	orf19.4785	PTC1	-0.567116	0.00898196	-0.435377	0.00134239	-0.486721	1.52031e-06	0.065617	0.878856	0.134524	0.740923	0.0537987	0.816334
C1_10010C	orf19.4867	SWE1	-0.566872	9.01149e-06	-0.485554	1.93233e-07	-0.240751	0.000961544	0.310758	0.0274783	0.0824198	0.764338	-0.242827	0.0229156
CR_08410W	orf19.6407	orf19.6407	-0.566577	0.0012132	-0.256282	0.0279445	-0.580418	2.06258e-10	-0.0296136	0.945285	0.311223	0.249015	0.326516	0.0124683
C1_00900W	orf19.6014	RRS1	-0.565588	0.0184881	-0.330134	0.0132162	-0.23543	0.0158652	0.313261	0.311647	0.233079	0.521402	-0.093343	0.567155
CR_09440C	orf19.7341	orf19.7341	-0.565109	0.0237943	-0.632502	2.00289e-07	0.014835	0.903205	0.563451	0.0702901	-0.0675811	0.900502	-0.645108	8.49951e-07
C2_07340W	orf19.1902	NOC4	-0.564936	0.00166632	-0.238497	0.0396292	-0.274184	0.00211794	0.274636	0.190237	0.325679	0.17011	0.0371976	0.824095
C1_07230W	orf19.4444	PHO15	-0.564103	0.0106057	-0.860666	4.87039e-07	-0.674004	6.63947e-07	-0.124085	0.626744	-0.293611	0.300034	-0.184213	0.279193
C3_01000W	orf19.2504	BMS1	-0.563848	0.000389779	-0.12024	0.281163	-0.236531	0.00295724	0.311761	0.0643372	0.444533	0.0224225	0.118374	0.342147
C7_00200W	orf19.7103	orf19.7103	-0.56367	0.0347801	-0.362663	0.0233389	-0.406186	0.00135068	0.141174	0.773064	0.201914	0.676672	0.045944	0.880513
C1_08430W	orf19.388	CAF16	-0.562218	0.00530007	-0.653397	5.68319e-05	-0.662584	1.75909e-06	-0.114619	0.652577	-0.0886362	0.795247	0.0114658	0.966679
CR_00290W	orf19.7504	orf19.7504	-0.562029	0.00916245	-1.34671	6.25361e-21	-1.7485	4.37194e-40	-1.20174	6.7038e-11	-0.784354	0.000226432	0.403662	0.00338053
C6_01890C	orf19.3393	orf19.3393	-0.561854	0.00047026	-0.263445	0.0313556	-0.291967	0.00506508	0.253637	0.116601	0.29835	0.112547	0.0303091	0.870455
CR_08100C	orf19.6369	RIO2	-0.561631	4.49708e-05	-0.403966	0.000131618	-0.514833	7.44596e-12	0.0308127	0.900015	0.158363	0.501374	0.113142	0.393928
C2_05780C	orf19.6889	MKK2	-0.561518	0.0023774	-0.392924	0.00094774	-0.568666	2.39594e-10	-0.0234388	0.960571	0.169944	0.616205	0.178203	0.268434
C1_10760W	orf19.2343	VPS23	-0.560734	0.00103025	-0.269382	0.0747452	-0.191064	0.13429	0.354255	0.124052	0.29213	0.334964	-0.0763647	0.7702
C2_00750W	orf19.2049	orf19.2049	-0.560601	0.00380396	-0.737541	1.39057e-05	-0.832438	1.33653e-09	-0.288252	0.345719	-0.178213	0.668328	0.0963358	0.767024
C2_01360C	orf19.1989	DCW1	-0.560306	0.00166289	-0.409783	2.15045e-05	-0.482997	4.50945e-13	0.06234	0.859143	0.151847	0.6284	0.0751516	0.632523
C7_03840W	orf19.7198	orf19.7198	-0.559761	0.00158701	-0.150569	0.132415	-0.0189386	0.815317	0.525559	0.00704305	0.409112	0.0977355	-0.130124	0.3139
C2_00830C	orf19.2041	RSC4	-0.559528	2.08655e-05	-0.256151	0.00677271	-0.243753	0.00181256	0.300871	0.0765733	0.304582	0.139886	-0.0104437	0.959541
C5_00150C	orf19.5682	orf19.5682	-0.558857	0.00235324	-0.23768	0.0548831	-0.411089	1.21148e-07	0.131542	0.671316	0.322267	0.267197	0.176167	0.259119
C7_02950C	orf19.5166	DBF4	-0.558507	0.00232851	-0.481609	7.37096e-06	-0.238737	0.00290127	0.30337	0.201525	0.0773108	0.844855	-0.240609	0.053907
C2_00220C	orf19.2111	orf19.2111	-0.557656	0.0141771	-0.18255	0.100162	-0.0180804	0.866343	0.523186	0.0590403	0.374372	0.241894	-0.162658	0.263755
C2_09530W	orf19.1401	EAP1	-0.557505	0.00394044	0.0378693	0.861846	-0.376239	0.010946	0.16621	0.575949	0.597963	0.0541163	0.41656	0.0530558
C4_02870C	orf19.2709	ZUO1	-0.556909	3.88254e-05	-0.313049	0.000841966	-0.29311	6.25384e-05	0.247794	0.0939162	0.24416	0.202035	-0.0178904	0.912463
C6_02770W	orf19.5550	MRT4	-0.555041	0.00017696	-0.204382	0.0449712	-0.119538	0.141586	0.419782	0.000910139	0.35106	0.0494318	-0.082984	0.46295
C2_07910C	orf19.2191.1	orf19.2191.1	-0.554846	0.00493107	-1.06906	1.25823e-12	-1.05076	4.49311e-31	-0.511554	0.0318525	-0.516823	0.0988318	-0.017955	0.955649
C2_06520C	orf19.28	orf19.28	-0.554633	0.0219151	-0.573386	0.000253622	-0.448179	0.0019277	0.0906036	0.8531	-0.0171059	0.979646	-0.12309	0.644682
C5_01830C	orf19.3190	HAL9	-0.552945	0.0485481	-0.401388	0.00566137	-0.55418	4.41614e-05	-0.0168272	0.983053	0.153034	0.764338	0.154454	0.495502
CR_02700W	orf19.2829	orf19.2829	-0.550455	0.00616684	-0.732784	1.44304e-11	-0.584164	4.18353e-09	-0.0503428	0.913423	-0.18276	0.601495	-0.146692	0.393057
CR_08120C	orf19.6373	DCP2	-0.550455	0.000133951	-0.381319	3.59829e-05	-0.50025	7.89356e-15	0.0347781	0.914029	0.170668	0.511913	0.121208	0.367125
C1_01140C	orf19.3302	orf19.3302	-0.550011	0.00355453	-0.500047	0.000312663	-0.908366	3.97101e-12	-0.373526	0.0896444	0.0506954	0.892554	0.409738	0.00329507
C1_11640C	orf19.1155	DPP2	-0.549686	0.00450769	-0.480274	0.000430297	-0.426849	0.000141315	0.107055	0.761725	0.0718314	0.871058	-0.0508344	0.843163
C7_00560C	orf19.7063	THG1	-0.548365	0.00209155	-0.557384	2.90996e-05	-0.587071	1.88779e-06	-0.0548778	0.868355	-0.00804585	0.986836	0.0315747	0.900789
C3_07060W	orf19.6794	FESUR1	-0.548147	9.71683e-05	-0.221377	0.0587489	-0.292287	0.000691649	0.240177	0.261495	0.328309	0.17371	0.0735892	0.715656
C7_03540C	orf19.6686	ENP2	-0.547664	0.00350596	-0.287867	0.0185531	-0.345444	0.000793571	0.186507	0.4215	0.26006	0.266177	0.0591266	0.702898
CR_05650W	orf19.6649	BRF1	-0.547332	0.000817526	-0.385812	0.000990025	-0.546997	9.25427e-10	-0.0155766	0.970342	0.162654	0.563976	0.163494	0.251838
C1_02780W	orf19.2966	orf19.2966	-0.546952	0.0047968	-0.982256	1.31548e-12	-0.818212	7.60637e-13	-0.285902	0.204202	-0.432938	0.0872866	-0.161687	0.338268
C3_04180W	orf19.5861	KRE9	-0.546843	0.00194459	-0.315252	0.000700571	-0.353445	1.10838e-06	0.17712	0.490334	0.231158	0.386816	0.0400184	0.789274
CR_00070W	orf19.7537	BNR1	-0.546478	0.0315158	-0.508974	0.0014378	-0.33186	0.00408421	0.199008	0.643379	0.0376178	0.951501	-0.175543	0.451945
C3_04140C	orf19.5858	EGD2	-0.546214	0.00495173	-0.58061	3.06958e-06	-0.624904	1.18516e-30	-0.0951178	0.787528	-0.0335025	0.945382	0.0472361	0.828113
C4_05140C	orf19.744	GDB1	-0.545951	0.00593995	-0.159655	0.270521	0.426005	0.00010019	0.957952	1.99513e-09	0.387841	0.10549	-0.583898	6.29053e-09
C1_10870W	orf19.2329.1	RPS17B	-0.544927	7.303e-07	-0.688911	4.94719e-15	-0.562327	4.54711e-23	-0.0330711	0.884746	-0.144217	0.508375	-0.125231	0.30032
C7_01820C	orf19.6538	VMA11	-0.544836	0.00491743	-0.435482	0.00743005	-0.496907	1.0697e-12	0.0324694	0.945274	0.113061	0.809738	0.0651425	0.814716
C7_00890C	orf19.7025	MCM1	-0.544236	1.67116e-05	-0.307419	0.00106599	-0.361996	7.3168e-07	0.166823	0.322255	0.23715	0.23167	0.0563108	0.707917
CR_03650W	orf19.4363	SGD1	-0.544149	0.000448301	-0.305931	0.00740372	-0.416885	3.27091e-07	0.111754	0.615198	0.239405	0.314077	0.113291	0.439083
C1_09870W	orf19.4853	HCM1	-0.54386	0.000897316	-0.248592	0.0509172	0.375761	1.98544e-05	0.904415	4.26681e-09	0.295801	0.283766	-0.622796	9.11582e-08
C4_01240C	orf19.4665	orf19.4665	-0.543426	0.0108032	-0.650157	7.58463e-05	-0.3153	0.0138433	0.212989	0.505171	-0.105447	0.829268	-0.333023	0.0896964
C4_04310W	orf19.1416	COX11	-0.543393	0.000743108	-0.43367	2.41042e-05	-0.615056	1.52344e-17	-0.0880263	0.766456	0.11086	0.73524	0.184021	0.185275
C4_02640C	orf19.2735	SEN2	-0.541938	0.00450198	-0.571348	3.67301e-05	-0.630809	2.06491e-07	-0.105069	0.652646	-0.0295173	0.92932	0.0612833	0.725795
C4_04810C	orf19.3798	orf19.3798	-0.541569	0.000444163	-0.355015	0.00412901	-0.299011	0.00035666	0.2267	0.222502	0.186224	0.499082	-0.0543148	0.78377
C6_03710W	orf19.5742	ALS9	-0.541461	0.00674965	-0.000777201	0.996824	-0.29161	0.0124794	0.235257	0.438436	0.542542	0.0902932	0.292426	0.157428
C2_04220C	orf19.798	TAF14	-0.541411	3.19387e-06	-0.344	7.2093e-05	-0.322249	5.96564e-08	0.203613	0.157431	0.197667	0.329916	-0.0200721	0.905932
CR_04050C	orf19.488	MEX67	-0.540998	0.000188962	-0.106573	0.330703	-0.208628	0.00778946	0.316796	0.0275345	0.434484	0.0150021	0.103654	0.397662
C4_00860C	orf19.4706	orf19.4706	-0.540862	0.0296045	-0.709794	1.914e-05	-0.189844	0.215196	0.334995	0.376921	-0.169907	0.727371	-0.518389	0.0092057
CR_01780W	orf19.2575	orf19.2575	-0.540741	0.00105338	-0.241919	0.0229456	-0.333265	2.38203e-05	0.191422	0.413253	0.298541	0.229124	0.0931839	0.537063
C6_04330W	orf19.1091	NOP8	-0.539396	0.0031339	-0.0704228	0.596697	-0.0703827	0.453764	0.453301	0.0218055	0.468333	0.0507885	0.00123461	0.99519
C2_02370C	orf19.1559	HOM2	-0.539379	0.0002124	-0.750004	9.08867e-20	-0.713222	2.51861e-32	-0.189253	0.342686	-0.209588	0.366303	-0.0346984	0.814716
CR_07710W	orf19.1986	ARO2	-0.537557	0.0012243	-0.477345	4.67639e-08	-0.581305	1.37903e-27	-0.0588741	0.856222	0.0621033	0.863658	0.10625	0.405764
C1_04390C	orf19.5198	NOP4	-0.537474	0.0188723	-0.121354	0.340862	-0.316587	0.000268901	0.205606	0.533005	0.418076	0.159842	0.197647	0.124557
C2_06680W	orf19.1224	FRP3	-0.536962	0.00027735	-0.346163	0.00108871	-0.823188	5.85012e-22	-0.301186	0.112286	0.19066	0.445667	0.478336	8.65273e-06
C2_03000C	orf19.5802	orf19.5802	-0.535721	0.0033857	-0.385339	0.00164915	-0.254069	0.0070097	0.266591	0.262745	0.152262	0.648353	-0.129041	0.447072
CR_00670C	orf19.7460	orf19.7460	-0.534987	0.00218637	-0.222058	0.101073	-0.483047	0.000876119	0.0360748	0.942053	0.313658	0.210477	0.262881	0.177142
C4_05210W	orf19.6860	PIS1	-0.534459	0.00170205	-0.512803	2.03457e-05	-0.813085	1.05542e-16	-0.293259	0.184272	0.0223233	0.958156	0.301546	0.0325929
C1_00970W	orf19.6008.3	orf19.6008.3	-0.533464	0.0183446	-0.340825	0.0435369	-0.458986	0.00326357	0.0576953	0.913958	0.193044	0.654851	0.120372	0.684872
C7_01220W	orf19.6904	GCN3	-0.533301	0.00036043	-0.339165	0.00289038	-0.42128	1.59848e-07	0.0963306	0.710813	0.196095	0.464055	0.0848894	0.643079
C2_06740W	orf19.3148	orf19.3148	-0.533221	0.003575	-0.370823	0.02581	0.110636	0.237948	0.628991	0.00115984	0.164211	0.689561	-0.479622	0.00418954
C2_09030W	orf19.201	orf19.201	-0.533106	0.0304647	-0.841878	0.000201935	-0.960576	1.41229e-05	-0.441966	0.268049	-0.306839	0.523815	0.120981	0.800319
C1_04120C	orf19.1045	orf19.1045	-0.532511	0.000247255	-0.824396	4.03046e-10	-0.556067	2.57194e-09	-0.0387578	0.909408	-0.292525	0.287168	-0.267443	0.120935
C3_07380W	orf19.6753	orf19.6753	-0.532356	0.0498361	-0.643328	0.000723455	-0.91766	5.4973e-09	-0.400571	0.23423	-0.108711	0.839696	0.276973	0.208658
C3_03870C	orf19.6928	SAP9	-0.531352	1.30529e-05	-0.476509	2.29888e-06	-0.526765	6.67597e-15	-0.0108936	0.976422	0.0552907	0.863284	0.0519651	0.767024
CR_01400W	orf19.2525	LYS12	-0.530657	0.021189	-0.728688	4.73918e-08	-0.823237	4.12908e-17	-0.307053	0.278072	-0.195152	0.588705	0.0970736	0.56295
C1_09010W	orf19.4757	NAR1	-0.530577	0.00593455	-0.235051	0.0681236	-0.412089	9.98815e-06	0.102133	0.755004	0.294368	0.307117	0.178538	0.230285
C5_04530W	orf19.3938	orf19.3938	-0.528511	0.00474554	-0.454526	1.27483e-05	-0.482655	4.0562e-09	0.0293709	0.947295	0.0727441	0.847767	0.02962	0.87664
CR_07370W	orf19.6132	orf19.6132	-0.528225	0.00701823	-0.662891	4.26832e-10	-0.727614	5.90309e-16	-0.216122	0.468293	-0.134438	0.707946	0.0668947	0.72324
CR_01430W	orf19.2529	GPI15	-0.528172	0.0116694	-0.732803	1.65853e-07	-0.66078	2.37427e-08	-0.146865	0.68764	-0.203153	0.592825	-0.0704443	0.791392
C1_13720W	orf19.5009	orf19.5009	-0.527715	4.49719e-05	-0.168079	0.0456655	-0.144137	0.0359437	0.36826	0.0114555	0.360544	0.0478358	-0.0219259	0.896275
C1_12180C	orf19.5246	orf19.5246	-0.527551	0.00676321	-0.689629	2.17827e-08	-0.62881	4.73024e-11	-0.116731	0.751202	-0.163087	0.659202	-0.0595472	0.800599
C4_07160W	orf19.3087.2	orf19.3087.2	-0.526804	0.0203219	-0.0926458	0.62438	-0.959089	2.0077e-05	-0.448333	0.299473	0.436228	0.180933	0.868522	0.000328985
C2_02090W	orf19.1525	orf19.1525	-0.525156	0.00104575	-0.412788	0.00181087	-0.392761	1.57359e-06	0.11655	0.636344	0.111339	0.74116	-0.0188895	0.938075
C1_11670W	orf19.1152	orf19.1152	-0.523386	0.00463633	-1.96159	1.19099e-68	-2.29571	3.42502e-123	-1.78672	3.91461e-24	-1.4372	6.7434e-14	0.335545	0.0321622
C3_06440W	orf19.7433	orf19.7433	-0.523144	0.000132152	-0.308649	0.00599359	-0.464521	1.86501e-10	0.0431354	0.866149	0.21607	0.373709	0.158197	0.254747
C3_05070W	orf19.5977	CEM1	-0.522919	0.0176691	-0.226208	0.0905793	-0.404761	0.000670981	0.103136	0.801978	0.298704	0.359906	0.180771	0.320066
C2_07950W	orf19.2186	SEH1	-0.52196	0.000425206	-0.403167	0.000164184	-0.438485	2.68594e-08	0.0677291	0.809828	0.119973	0.697325	0.0375986	0.85289
C1_13930W	orf19.5031	SSK1	-0.521817	0.00524081	-0.192845	0.090952	-0.309258	0.00579832	0.196501	0.549514	0.329511	0.251845	0.118763	0.555844
C1_06350W	orf19.6276	orf19.6276	-0.520729	0.0295846	-0.0614771	0.687917	-0.731422	5.85037e-10	-0.226189	0.522508	0.459696	0.140494	0.671815	9.12416e-08
C5_00820W	orf19.585	orf19.585	-0.520072	0.000283233	-0.183547	0.0378093	-0.242654	0.000674413	0.261599	0.162847	0.337063	0.103057	0.0612445	0.685835
C2_00820W	orf19.2042	orf19.2042	-0.519243	9.52717e-05	-0.00482051	0.975204	-0.28378	0.000908458	0.219745	0.236716	0.515722	0.0213285	0.281745	0.0622396
CR_07530C	orf19.2623	ECM22	-0.519081	0.0100864	-0.38784	0.000173751	-0.302016	0.00117029	0.201371	0.514003	0.132494	0.709245	-0.0838423	0.630181
C2_08870C	orf19.220	PIR1	-0.519074	0.000195014	0.0800505	0.520275	-0.070838	0.383152	0.433208	0.00127153	0.599904	0.00112397	0.152424	0.260055
C5_01110W	orf19.1959	orf19.1959	-0.518981	0.000442567	-0.211764	0.0364417	-0.305466	8.20008e-05	0.197416	0.304676	0.307115	0.153239	0.0955609	0.485788
C2_07890W	orf19.2193	PRS5	-0.518053	0.00711502	-0.152374	0.256514	-0.552926	5.54395e-12	-0.0504856	0.892578	0.367368	0.184894	0.403152	0.000851195
C3_04590W	orf19.5917.3	orf19.5917.3	-0.517489	0.000119661	-0.304746	0.000480637	-0.354781	1.58407e-10	0.147013	0.468831	0.213286	0.355399	0.0521651	0.727292
CR_00860C	orf19.3268	TMA19	-0.516463	0.0267721	-0.490684	2.89335e-09	-0.513049	1.54826e-18	-0.0134484	0.983053	0.025117	0.961709	0.0245164	0.86425
CR_10170C	orf19.7593	orf19.7593	-0.514539	0.00109053	-0.396681	0.00184736	-0.459157	6.36363e-07	0.0395501	0.882797	0.117394	0.685709	0.0638176	0.730104
CR_07380C	orf19.6131	KSR1	-0.513235	0.0229702	-0.626927	0.00131073	-0.437285	1.96811e-06	0.0597825	0.901222	-0.115432	0.84067	-0.189155	0.480488
C1_00060W	orf19.6109	TUP1	-0.512522	0.0142229	-0.435243	0.00306055	-0.626922	9.39105e-18	-0.130604	0.729409	0.0793441	0.87505	0.194646	0.320066
C1_10910C	orf19.2326	orf19.2326	-0.512438	0.0019139	-0.158909	0.259888	-0.120221	0.299603	0.376008	0.0296166	0.35392	0.125638	-0.0365581	0.87396
C5_00200C	orf19.978	BDF1	-0.512207	6.50721e-05	-0.191266	0.0258639	-0.237938	0.0001737	0.258486	0.0862286	0.321225	0.0847202	0.0485629	0.719546
C1_10690W	orf19.2352	orf19.2352	-0.511292	0.00317528	-0.386195	0.000384185	-0.50852	4.63605e-09	-0.0125228	0.9803	0.126507	0.69646	0.124353	0.418238
C2_09150W	orf19.4077	MIT1	-0.511055	0.00249761	-0.325003	0.0062497	-0.14277	0.167989	0.353752	0.0407048	0.187426	0.444705	-0.180393	0.139495
C1_12610W	orf19.3755	orf19.3755	-0.510267	2.26463e-05	-0.428795	2.54587e-06	-0.346583	3.41974e-08	0.148037	0.352465	0.0814141	0.751796	-0.0806702	0.547926
C1_13560W	orf19.4988	orf19.4988	-0.509403	0.031268	-0.34724	0.031751	-0.235366	0.0853858	0.259367	0.473604	0.16206	0.712913	-0.110488	0.670352
C1_03490W	orf19.3051	orf19.3051	-0.508941	0.00595991	-0.705011	6.92525e-09	-0.481411	1.36956e-05	0.0124977	0.982335	-0.194615	0.522121	-0.221119	0.16376
C4_02050W	orf19.4587	HGH1	-0.508344	0.00028706	-0.0770061	0.487423	-0.151043	0.0754006	0.341731	0.0323042	0.432438	0.0205393	0.0763482	0.635011
C6_03460W	orf19.5710	orf19.5710	-0.507801	0.000842955	-0.0425417	0.73237	-0.354692	9.99192e-06	0.137627	0.509476	0.466736	0.022091	0.314408	0.00421937
C3_04920C	orf19.5961	orf19.5961	-0.50668	0.0143634	-0.359534	0.00579523	-0.636373	5.57011e-07	-0.14554	0.717908	0.146653	0.707317	0.27849	0.135089
C5_03030W	orf19.4330	orf19.4330	-0.506598	0.0157367	-0.324952	0.105036	-0.392978	0.00356552	0.0998031	0.81289	0.18234	0.698943	0.0694023	0.845588
C1_08080C	orf19.5079.1	orf19.5079.1	-0.506378	0.00708041	-0.495673	3.23261e-09	-0.392509	9.96521e-07	0.0971772	0.784853	0.0100133	0.985521	-0.101322	0.489582
C1_01380C	orf19.3327	TRM2	-0.506282	0.00287903	-0.104762	0.398408	-0.229792	0.0223187	0.260976	0.142729	0.402228	0.0360103	0.127107	0.311793
CR_09740W	orf19.7546	orf19.7546	-0.505839	0.00239651	-0.277845	0.0156143	-0.259667	0.00548263	0.230463	0.192162	0.228157	0.296468	-0.016566	0.923605
C2_09300W	orf19.4091	MED18	-0.504295	0.0256376	-0.448648	0.000394741	-0.371814	0.00015943	0.115492	0.777286	0.0539767	0.914001	-0.0752147	0.723604
C7_03210W	orf19.5134	orf19.5134	-0.504159	0.0216311	-0.00296227	0.986163	0.0145111	0.907751	0.504312	0.0560207	0.501093	0.0982287	-0.0163233	0.953561
C2_09900C	orf19.1361	TIM23	-0.503827	0.0012296	-0.250012	0.0116413	-0.312031	2.78567e-06	0.175763	0.423042	0.253739	0.293893	0.0641178	0.66882
C1_10960W	orf19.2318.1	orf19.2318.1	-0.50379	0.000383983	-0.452172	0.000438707	-0.56496	3.31276e-08	-0.0764772	0.792212	0.05252	0.891887	0.114841	0.587224
C4_05390W	orf19.1796	orf19.1796	-0.502854	0.0014547	-0.620694	2.50796e-08	-0.47252	8.25836e-08	0.015489	0.972407	-0.116842	0.706085	-0.146451	0.350027
C7_02110W	orf19.6506	orf19.6506	-0.502584	0.000445636	-0.200531	0.227542	-0.200624	0.0501607	0.28711	0.151824	0.3039	0.326127	0.00165686	0.99519
CR_01970C	orf19.2598	VMA4	-0.501734	0.000241271	-0.473399	4.7814e-07	-0.359062	4.96731e-09	0.127569	0.533005	0.0298681	0.92932	-0.112073	0.39626
C2_08310W	orf19.1352	TIM22	-0.501316	0.0170729	-0.268997	0.0223198	-0.274705	0.0099512	0.210476	0.537079	0.23274	0.492487	0.00826354	0.976987
C3_07410C	orf19.6749	KRS1	-0.50114	0.000407962	-0.21236	0.0258639	-0.244347	0.000803387	0.240997	0.126157	0.289502	0.126743	0.0340116	0.814253
C7_01920W	orf19.6529	CDC34	-0.500245	0.0328791	-0.186772	0.0887835	-0.338143	0.00026414	0.145916	0.731526	0.31385	0.363273	0.15401	0.340339
C1_10880W	orf19.2330	orf19.2330	-0.499185	0.000198445	-0.0630447	0.584999	-0.260188	0.00241858	0.223001	0.196106	0.436905	0.0169287	0.199481	0.122983
CR_06090W	orf19.3862	orf19.3862	-0.498636	0.0464803	-0.273512	0.0370255	-0.509554	3.34812e-07	-0.0277927	0.968759	0.223892	0.594041	0.237746	0.151073
C6_03440W	orf19.5704	orf19.5704	-0.498342	0.000558008	0.0214107	0.857031	-0.23926	0.00528909	0.243625	0.162493	0.520415	0.00430947	0.262413	0.0193775
CR_07200W	orf19.6152	orf19.6152	-0.497268	0.0272469	0.0217312	0.865649	-0.206911	0.0667524	0.274092	0.42825	0.519131	0.0831474	0.230816	0.14763
C2_04860W	orf19.4125	PZF1	-0.497228	0.00706135	-0.553711	0.000242059	-0.301257	0.00389598	0.179949	0.510676	-0.057742	0.90026	-0.251247	0.173838
C2_05080C	orf19.3539	orf19.3539	-0.496087	0.00229015	-0.195141	0.158229	-0.486173	1.54982e-06	-0.00598045	0.988716	0.301681	0.248382	0.293299	0.0490601
C3_03010C	orf19.297	DTD2	-0.495865	0.0120484	-0.609396	1.33852e-07	-0.85138	5.08031e-27	-0.372237	0.145498	-0.112072	0.782576	0.24495	0.0982463
C1_01070C	orf19.3295	KRP1	-0.495826	0.0424231	-0.120772	0.328185	-0.0867571	0.407435	0.393223	0.21395	0.375142	0.277952	-0.0320415	0.883346
C1_02350W	orf19.3691	TIM21	-0.495657	3.59874e-05	-0.404726	5.43907e-05	-0.418527	4.02945e-10	0.0617176	0.773064	0.0906846	0.737586	0.0151882	0.939427
C5_01020C	orf19.1968.1	orf19.1968.1	-0.493845	0.0170806	-0.308165	0.0796537	-0.457102	0.00479953	0.0216397	0.972403	0.186148	0.621915	0.150405	0.58471
C4_06940C	orf19.3115	orf19.3115	-0.493644	0.00285226	-0.464038	0.000863329	-0.555029	1.51096e-07	-0.0769517	0.806759	0.0295581	0.946901	0.092506	0.687923
C2_01620W	orf19.1471	COX4	-0.493382	0.000995156	-0.63293	1.79439e-13	-0.762849	5.94217e-40	-0.284861	0.1372	-0.138344	0.619941	0.132116	0.287419
C4_06840W	orf19.3125	orf19.3125	-0.493286	0.018676	-0.502295	3.07055e-05	-0.457262	5.75956e-06	0.0197418	0.974805	-0.00857804	0.988168	-0.0429332	0.854071
C1_00530C	orf19.6055	orf19.6055	-0.493087	0.00102708	-0.253671	0.0405321	-0.19878	0.0474747	0.278626	0.16314	0.240672	0.375796	-0.052536	0.81487
C6_03410C	orf19.5630	APA2	-0.492961	0.00335868	-0.35118	0.00280457	-0.279089	0.000156694	0.198606	0.409355	0.141182	0.659492	-0.0708864	0.6974
C1_04410C	orf19.5196	ESS1	-0.491092	0.015479	-0.418125	0.000789671	-0.441212	4.86948e-06	0.0345762	0.945956	0.0733298	0.871058	0.0253153	0.921651
C4_01500W	orf19.4634	orf19.4634	-0.490079	0.0100958	-0.253643	0.0805979	-0.2393	0.0462324	0.234943	0.254317	0.236532	0.357812	-0.0127115	0.957247
C1_00180W	orf19.6085	RPL16A	-0.489883	0.00237898	-0.390597	4.28778e-06	-0.341428	4.60739e-08	0.13234	0.602168	0.0988479	0.740529	-0.0474778	0.726526
CR_01610C	orf19.2549	SHP1	-0.489004	0.000199316	-0.447028	5.43382e-07	-0.765277	1.50152e-32	-0.291659	0.0760574	0.0423115	0.89669	0.31985	0.0012767
C7_01880C	orf19.6532	orf19.6532	-0.488872	0.0157765	0.00722834	0.969917	-0.157398	0.326741	0.31529	0.263899	0.497131	0.0833328	0.166723	0.481812
C6_02730W	orf19.5544	SAC6	-0.487853	3.4074e-05	-0.484708	3.44344e-07	-0.517087	2.3623e-17	-0.0445017	0.826942	0.00332406	0.991747	0.0337774	0.834269
CR_06110C	orf19.3865	RFX1	-0.487687	0.00844038	0.206145	0.229283	-0.152201	0.262012	0.319487	0.120652	0.695411	0.00485034	0.360946	0.0398707
C1_00500C	orf19.6058	GLO1	-0.487592	0.000317994	-0.957802	6.0932e-23	-0.684355	1.40714e-23	-0.212143	0.213853	-0.470085	0.0106045	-0.271928	0.00925177
C2_09670C	orf19.1387	orf19.1387	-0.48648	0.00361395	-0.844686	1.45191e-13	-0.935367	6.12844e-15	-0.463583	0.0466881	-0.357152	0.153733	0.0926725	0.694314
C3_06060W	orf19.7387	ELP3	-0.486055	0.015084	-0.162376	0.210851	-0.269902	0.00162157	0.200648	0.463454	0.325544	0.25813	0.109997	0.496957
C3_07480W	orf19.6740	orf19.6740	-0.486053	0.000132152	-0.368302	0.00077193	-0.447882	2.89844e-09	0.0229951	0.936926	0.119504	0.66631	0.08171	0.634739
C3_06400C	orf19.7425	orf19.7425	-0.483312	0.0218143	-1.06516	4.49407e-27	-0.481943	1.32682e-09	-0.0146711	0.98187	-0.582435	0.0324112	-0.581514	3.40245e-08
C2_05520W	orf19.3582	orf19.3582	-0.482609	0.000264953	-0.328537	0.00199311	-0.179895	0.0329495	0.286769	0.0806989	0.155231	0.550696	-0.146181	0.327657
C6_00540W	orf19.4206	orf19.4206	-0.481125	0.0131829	-0.435892	0.00298986	-0.287654	0.0216595	0.17718	0.56819	0.0456259	0.923464	-0.146273	0.505166
C2_07120W	orf19.2267	RFA2	-0.48073	0.00235608	-0.981688	7.2721e-20	-0.478574	4.38915e-08	-0.01442	0.977237	-0.500293	0.0287861	-0.500493	6.6369e-05
C7_01610W	orf19.6563.1	orf19.6563.1	-0.479619	0.000245879	-0.55321	3.4167e-08	-0.660764	1.64501e-16	-0.196919	0.313429	-0.0720518	0.819598	0.110198	0.501698
CR_10700W	orf19.7658	RFC4	-0.479297	0.00193274	-0.683054	1.52401e-15	-0.255198	0.000803645	0.208531	0.356242	-0.203764	0.42395	-0.426047	1.33137e-05
C2_09690C	orf19.1383	orf19.1383	-0.478864	0.0033391	-0.24971	0.0578862	-0.329712	0.00215687	0.133138	0.619672	0.230189	0.425187	0.0821344	0.706766
CR_08440W	orf19.6413	orf19.6413	-0.478148	0.0177028	-0.261362	0.10177	-0.554099	4.46789e-06	-0.0910368	0.808589	0.218542	0.552581	0.294836	0.128341
C2_04650C	orf19.145	RPB4	-0.475714	0.0317276	0.0517782	0.671473	0.05599	0.569855	0.51565	0.0402163	0.52718	0.052968	-0.00247394	0.99087
C6_02240C	orf19.3465	RPL10A	-0.475308	2.59232e-05	-0.512574	1.05248e-07	-0.389816	3.74683e-12	0.0697594	0.713148	-0.0377453	0.902312	-0.121342	0.346949
CR_04920W	orf19.1804	orf19.1804	-0.475245	0.00852547	-0.231634	0.0454377	-0.1592	0.110865	0.301075	0.166769	0.244787	0.36152	-0.0705136	0.688435
C2_10620W	orf19.5341	RPS4A	-0.474349	0.000211701	-0.348591	4.03189e-05	-0.404876	1.19813e-14	0.0536205	0.814756	0.126673	0.607489	0.0585902	0.660575
C7_00300W	orf19.7092	orf19.7092	-0.473481	0.00729009	-0.460165	5.28361e-06	-0.587487	4.10586e-11	-0.130039	0.668601	0.0134697	0.978465	0.129302	0.39678
C6_03380W	orf19.5627	orf19.5627	-0.472206	0.00852377	-0.271751	0.0427532	0.0323443	0.674542	0.489267	0.00750495	0.199756	0.527361	-0.303297	0.0209822
C3_05150W	orf19.5989	orf19.5989	-0.471769	0.0049726	-0.190607	0.0865851	-0.353115	8.19713e-06	0.102563	0.696993	0.281968	0.24627	0.164851	0.172829
C1_12810W	orf19.6341	RIB7	-0.466538	0.00394044	-0.146524	0.236458	0.0482967	0.718523	0.500106	0.019121	0.320422	0.207024	-0.193061	0.283952
C4_03720C	orf19.1306	orf19.1306	-0.466094	0.0451774	-0.278953	0.0633741	-0.372961	0.00156832	0.0763664	0.856863	0.185154	0.619941	0.0951846	0.634604
CR_10370W	orf19.7613	HCR1	-0.465667	0.000228519	-0.405556	4.36357e-07	-0.320624	1.93035e-08	0.129298	0.487216	0.0607296	0.833034	-0.0827692	0.488569
C5_01080C	orf19.1963	GDS1	-0.463935	0.00452796	0.0294499	0.811175	0.716101	7.13236e-25	1.16422	2.11278e-15	0.492654	0.0231605	-0.685237	2.40475e-13
CR_00140W	orf19.7521	REP1	-0.46294	0.0127611	0.0645206	0.695767	-0.123038	0.399245	0.324518	0.187303	0.528642	0.0384444	0.189774	0.359076
C2_06130W	orf19.4105	CSM3	-0.462691	0.00731124	-0.69884	9.23138e-09	-0.202379	0.0534408	0.24495	0.319617	-0.23578	0.432499	-0.49487	0.000232043
C4_01300W	orf19.4657	orf19.4657	-0.462667	0.000770781	-0.312615	0.0020469	-0.335376	0.000472003	0.111811	0.643712	0.151126	0.526094	0.0246556	0.908432
C1_05110C	orf19.4060	ARO4	-0.462243	0.0140482	-0.648321	4.43442e-15	-0.245856	2.25908e-05	0.201132	0.447402	-0.184545	0.532892	-0.400334	7.08397e-07
C1_06450C	orf19.6265.1	RPS14B	-0.461818	0.00544778	-0.608276	4.9835e-11	-0.609041	6.52242e-32	-0.163547	0.514459	-0.14602	0.63247	0.00312653	0.987823
C4_03360C	orf19.3363	VTC4	-0.461547	0.0422848	-0.69715	2.4816e-11	-0.90901	8.09131e-28	-0.462781	0.100419	-0.233357	0.509518	0.214334	0.13083
C7_01790C	orf19.6541	RPL5	-0.461299	0.00310328	-0.439327	3.91044e-09	-0.444493	3.57506e-22	0.000671048	0.998693	0.0222892	0.951776	0.00731457	0.962879
CR_03420C	orf19.2379	NOT4	-0.461108	0.014449	-8.85529e-06	0.999926	-0.187438	0.0126519	0.257802	0.320644	0.461621	0.0731316	0.189601	0.137474
C1_03940W	orf19.4468	orf19.4468	-0.460739	0.0137111	-0.517362	1.92613e-10	-0.684479	2.78914e-15	-0.239497	0.409948	-0.05675	0.889341	0.169063	0.215497
C2_10740C	orf19.5356	orf19.5356	-0.460217	0.00914234	-0.155936	0.234209	-0.347258	1.53264e-05	0.0971537	0.745845	0.306109	0.270021	0.193985	0.198621
C6_03640W	orf19.5732	NOG2	-0.457666	0.00314125	-0.162241	0.208624	-0.281979	0.00176334	0.159708	0.285236	0.295538	0.14676	0.121774	0.378779
C4_04890C	orf19.3789	RPL24A	-0.457564	0.00398523	-0.581405	1.04229e-11	-0.570895	2.15543e-34	-0.12953	0.60649	-0.124567	0.668693	-0.00885433	0.958971
C3_04750W	orf19.5935	orf19.5935	-0.457454	0.0375418	-0.326706	0.0931464	-0.0517185	0.726008	0.39069	0.15211	0.130509	0.79477	-0.274044	0.249012
C2_10530C	orf19.5325	KIN3	-0.457094	0.00212892	-0.121173	0.466696	-0.396558	7.68515e-08	0.0447846	0.880023	0.338615	0.271064	0.27878	0.129929
C4_02880C	orf19.2708	orf19.2708	-0.457045	0.00343108	-0.367298	0.00735053	-0.276895	0.00103574	0.164303	0.49476	0.0884989	0.818367	-0.0891896	0.677027
C6_00770C	orf19.3648	orf19.3648	-0.456587	0.0191797	-0.675243	4.7553e-06	-0.265444	0.0420928	0.176597	0.597601	-0.218506	0.539421	-0.408429	0.0213695
C1_14280C	orf19.7238	NPL3	-0.456105	0.00963612	-0.490859	1.76552e-05	-0.403486	1.00288e-12	0.0372939	0.922821	-0.0330019	0.937844	-0.084752	0.630494
C5_03500W	orf19.6659	GAP6	-0.455821	0.0236174	-0.0809193	0.617762	-0.641621	1.98983e-22	-0.201239	0.489124	0.377361	0.250881	0.563851	7.48217e-05
C1_11980W	orf19.5268	MED10	-0.455817	0.0192767	-0.342762	0.00824464	-0.290197	0.0128935	0.149164	0.649436	0.112446	0.770684	-0.0508047	0.833175
CR_03080C	orf19.2418	orf19.2418	-0.45535	0.0432118	-0.207151	0.193344	-0.413142	0.00838889	0.0247273	0.972407	0.247207	0.504665	0.207646	0.383828
C1_11790W	orf19.1137	orf19.1137	-0.454934	0.00519389	-0.860147	2.08228e-10	-0.21849	0.0365753	0.221861	0.330546	-0.40554	0.122653	-0.640693	3.85126e-06
C6_01930W	orf19.685	YHM1	-0.45406	0.00107114	-0.379982	7.18086e-06	-0.376302	6.81505e-10	0.0622072	0.810726	0.0741939	0.801398	-0.0019309	0.991374
CR_10620C	orf19.7645	BPL1	-0.453675	0.00474823	-0.228308	0.0661434	-0.542722	5.25563e-13	-0.104564	0.710813	0.227109	0.438179	0.316965	0.0209042
C1_02660C	orf19.2956	MGM101	-0.453599	0.0171211	-0.293761	0.0223198	-0.564415	8.70653e-10	-0.127082	0.713153	0.160667	0.659202	0.273403	0.087327
C4_03440C	orf19.3370	DOT4	-0.453438	0.00883557	-0.202258	0.0676767	-0.0214831	0.827939	0.41637	0.0143669	0.251536	0.286558	-0.179075	0.0933187
C3_05160C	orf19.5991	orf19.5991	-0.451999	0.0375254	-0.0587415	0.650453	-0.215984	0.0253109	0.220551	0.428152	0.394432	0.125141	0.159196	0.14088
C4_03230C	orf19.2669	orf19.2669	-0.451936	0.00431698	-0.267858	0.00658496	-0.343022	5.19499e-06	0.0933206	0.715688	0.185019	0.4554	0.0771589	0.585852
CR_07950W	orf19.603	IMP4	-0.45102	0.00319833	-0.351981	0.00102464	-0.391022	1.94422e-06	0.0438591	0.86718	0.0987645	0.71352	0.0408453	0.80058
CR_08930C	orf19.7290	orf19.7290	-0.450643	0.00626556	-0.257771	0.00482222	-0.215056	0.00816754	0.219112	0.348181	0.192614	0.458227	-0.0407888	0.809138
CR_06700C	orf19.704	SOL3	-0.450091	0.00723042	-0.608089	1.6739e-09	-0.298502	0.000241764	0.136292	0.582573	-0.156714	0.572407	-0.307583	0.00189453
C3_02020W	orf19.1646	orf19.1646	-0.449853	0.00267608	-0.0696677	0.571784	-0.325159	6.74297e-05	0.108782	0.581073	0.380893	0.0559884	0.257733	0.019515
C4_04640C	orf19.3818	GOA1	-0.449282	0.0334529	-0.329154	0.0421207	-0.038707	0.789334	0.393839	0.135873	0.12034	0.787985	-0.288353	0.140379
CR_08960C	orf19.7293	MPS1	-0.449065	0.0132686	-0.393173	0.00119275	-0.0973722	0.438406	0.336215	0.193164	0.0562037	0.894442	-0.293856	0.0699414
C5_04550W	orf19.3939	orf19.3939	-0.447275	0.00781124	-0.227064	0.0308495	-0.165655	0.128223	0.266945	0.291588	0.220599	0.413733	-0.0595546	0.773973
C1_09490C	orf19.4813	GUA1	-0.446335	0.0131685	-0.192994	0.0486998	-0.281589	3.89425e-05	0.149167	0.570043	0.25458	0.321228	0.0907576	0.465893
C1_10420C	orf19.4912	orf19.4912	-0.445658	0.0336358	-0.282133	0.0718932	-0.519034	1.58888e-05	-0.0880166	0.824494	0.165835	0.676672	0.239132	0.233635
C2_01160W	orf19.2008	orf19.2008	-0.44559	0.00933211	-0.201348	0.0999773	-0.519379	2.84707e-08	-0.0893367	0.774184	0.243577	0.375413	0.31909	0.0172032
C3_05440C	orf19.6982	orf19.6982	-0.444994	0.0347376	-0.050381	0.727364	-0.0733932	0.526793	0.355706	0.185273	0.394309	0.184894	0.0246009	0.92082
C2_00400C	orf19.2091	orf19.2091	-0.444832	0.008355	-0.363143	2.39502e-05	-0.286525	4.17768e-05	0.142244	0.585918	0.0813006	0.801157	-0.0747349	0.556534
C5_04350C	orf19.3921	orf19.3921	-0.444293	0.0236807	-0.233109	0.0601555	-0.420598	7.93811e-08	0.00695845	0.989373	0.212245	0.535137	0.190258	0.226798
C6_00250W	orf19.1183	orf19.1183	-0.444	0.0312516	-0.579002	8.93962e-06	-0.746947	1.21131e-15	-0.318862	0.258305	-0.132712	0.746217	0.170746	0.379981
C4_01150W	orf19.4675	ASK1	-0.442344	0.0498353	-0.36137	0.00403638	0.0572947	0.588483	0.484139	0.0699351	0.0806179	0.863284	-0.417027	0.00112436
C1_09860C	orf19.4851	TFA1	-0.442054	0.0023296	-0.283204	0.00578796	-0.311742	5.05912e-05	0.114695	0.600549	0.159223	0.531828	0.030237	0.868543
C3_02940C	orf19.287	NUO2	-0.441979	0.0489708	-0.293115	0.000540279	-0.323353	5.46251e-08	0.102163	0.802882	0.147926	0.69907	0.031968	0.832931
C7_01950W	orf19.6526	orf19.6526	-0.441623	0.0333784	-0.365558	0.00100701	-0.409425	0.000199267	0.0163506	0.979265	0.0759897	0.855015	0.0461481	0.833534
C6_03530C	orf19.5719	orf19.5719	-0.441438	0.0330456	-0.633262	0.00100839	-0.639564	8.0258e-05	-0.213426	0.468311	-0.19224	0.632427	0.00766218	0.985361
C1_08300W	orf19.5107	NOT5	-0.440888	0.00117026	-0.161074	0.0905831	-0.263864	0.000192789	0.161547	0.37376	0.280644	0.167532	0.104771	0.409745
C2_10220C	orf19.1759	PHO23	-0.440204	0.00684034	-0.147545	0.217944	-0.035476	0.745413	0.388996	0.0574355	0.292286	0.241494	-0.110522	0.523753
C7_02810W	orf19.5180	PRX1	-0.440116	0.0170177	-0.765931	3.45028e-11	-0.41239	2.17757e-05	0.0126544	0.981512	-0.325014	0.224251	-0.351986	0.00513199
C5_00630C	orf19.926	EXO1	-0.439628	0.0070024	-0.827717	4.43775e-19	-0.128375	0.0569847	0.296057	0.129788	-0.387389	0.0870679	-0.697672	1.58901e-15
C2_09230C	orf19.4084	KIS1	-0.439573	0.0433144	-0.167029	0.149193	-0.2815	0.00180471	0.142041	0.705185	0.271739	0.40366	0.116101	0.466542
CR_04780W	orf19.6314	RPB8	-0.439453	0.011474	-0.553824	7.44183e-06	-0.475433	1.11642e-08	-0.0524201	0.885788	-0.115969	0.743915	-0.0771362	0.710127
C1_02960C	orf19.2987	orf19.2987	-0.438067	0.0136213	-0.0887337	0.434621	-0.466831	2.77443e-08	-0.0444992	0.90869	0.349938	0.171823	0.380225	0.000636951
C1_02040C	orf19.3661	orf19.3661	-0.437922	0.0147034	0.0534602	0.67689	-0.398948	0.00179312	0.0229422	0.96808	0.492448	0.0353611	0.45394	0.00212089
C5_03150W	orf19.4347	orf19.4347	-0.437076	0.00677496	0.0232914	0.821522	-1.14465	1.0819e-61	-0.723065	7.14991e-06	0.461143	0.0314381	1.1699	6.57198e-42
C1_05650W	orf19.2487	orf19.2487	-0.436867	0.00592635	-0.320293	0.00583945	-0.470074	8.6797e-07	-0.0490156	0.8716	0.116989	0.69646	0.151681	0.322383
C4_04820C	orf19.3797	orf19.3797	-0.436825	0.00130004	-0.153489	0.0665611	-0.292402	4.01946e-06	0.12851	0.537079	0.283779	0.162914	0.140911	0.194043
C3_02860W	orf19.277	THI6	-0.434939	0.0416162	-0.27081	0.0793528	-0.601142	5.47102e-05	-0.180763	0.631243	0.165357	0.669194	0.332446	0.102521
C2_00150W	orf19.2117	LEU5	-0.434608	0.0187399	0.032329	0.870128	0.0718169	0.541896	0.490205	0.01349	0.467823	0.133173	-0.0372056	0.906007
C4_03900C	orf19.5046	RAM1	-0.433633	0.0299868	-0.0198911	0.897089	-0.1154	0.331184	0.303515	0.255418	0.414194	0.13973	0.0970254	0.64482
C5_02170C	orf19.4223	GCD11	-0.433585	0.000352219	-0.139293	0.215753	-0.284531	2.73377e-07	0.133298	0.422057	0.295798	0.182938	0.147959	0.283952
C5_00610C	orf19.928	orf19.928	-0.429636	0.0434273	0.148002	0.343432	0.134237	0.302014	0.549224	0.0203957	0.578933	0.0393029	0.0156669	0.956721
C4_02710C	orf19.2727	GRX3	-0.429163	0.021367	-0.125921	0.244957	-0.13722	0.0751059	0.276971	0.272664	0.302938	0.27314	0.0125242	0.953561
C5_03040W	orf19.4332	orf19.4332	-0.429104	0.014044	-0.256305	0.0634504	-0.311515	0.00573555	0.102034	0.733165	0.174317	0.587697	0.0575736	0.809421
C1_10530W	orf19.997	SNL1	-0.429059	0.000998469	-0.752591	1.60851e-10	-0.466568	2.77971e-08	-0.053151	0.850687	-0.324155	0.161825	-0.284581	0.0490052
C4_00770C	orf19.4164	orf19.4164	-0.428766	0.000648319	-0.0932475	0.305851	-0.0789846	0.294411	0.334795	0.0236742	0.336619	0.0694469	-0.012244	0.947397
C1_02920W	orf19.2983	CDC73	-0.428664	0.0044582	-0.137813	0.241655	-0.208535	0.00332554	0.204715	0.323647	0.291722	0.251628	0.0728528	0.686836
C3_06760W	orf19.6828	orf19.6828	-0.427383	0.00190353	-0.415878	0.00144792	-0.483916	1.46251e-08	-0.0726681	0.75391	0.0107397	0.981032	0.0696407	0.739851
CR_03550W	orf19.4399	NCS2	-0.427263	0.015709	-0.0521655	0.734786	-0.317676	0.00205879	0.0930079	0.745018	0.375507	0.139886	0.268006	0.0735449
C3_02320W	orf19.1613	ILV2	-0.426623	0.000327684	-0.276757	0.0002456	-0.325242	7.91475e-10	0.0861379	0.647524	0.150558	0.463517	0.0502631	0.688435
C1_05850W	orf19.2465	POL32	-0.426084	0.0256936	-0.425051	1.03185e-05	0.00651321	0.942788	0.416529	0.0709399	0.00155798	0.997402	-0.429429	2.97974e-05
C5_02280C	orf19.4234	orf19.4234	-0.426011	0.0235317	-0.282431	0.0535941	-0.371323	0.00932841	0.0382696	0.926451	0.143508	0.62188	0.0905954	0.694885
CR_09960C	orf19.7570	UGA3	-0.424851	0.00840993	-0.29585	0.00419624	-0.178746	0.0432665	0.230903	0.278631	0.130184	0.651993	-0.115192	0.433586
C1_07340W	orf19.4437	orf19.4437	-0.424592	0.000372076	-0.367961	4.629e-06	-0.249536	3.54173e-05	0.159525	0.32358	0.0572406	0.837158	-0.116568	0.301275
C2_05840W	orf19.5207	orf19.5207	-0.42435	0.0499049	-0.188256	0.107008	-0.277857	0.0057663	0.130945	0.713499	0.237121	0.442225	0.0913292	0.572409
C2_07190C	orf19.2275	orf19.2275	-0.421164	0.0113395	-0.246375	0.00193718	-0.262458	2.6872e-05	0.142404	0.587903	0.174432	0.521402	0.0178125	0.912463
C4_05170C	orf19.747	NBP35	-0.419334	0.0396153	-0.11816	0.543833	-0.318205	0.0194069	0.0847207	0.843518	0.302072	0.431449	0.203345	0.439083
C3_06430W	orf19.7428	APN1	-0.418707	0.00132192	-0.505198	2.03302e-05	-0.31315	3.6558e-05	0.0896177	0.685416	-0.0868277	0.787965	-0.19011	0.211541
CR_10570C	orf19.7637	YHB4	-0.418636	0.0256517	-0.342496	0.0197165	-0.510416	0.000110212	-0.107225	0.760427	0.0773883	0.854261	0.170282	0.434368
C7_00080C	orf19.7115	SAC7	-0.418551	0.0242796	-0.0484377	0.730543	-0.0165616	0.891461	0.385959	0.0995851	0.371012	0.174298	-0.0295424	0.906007
C5_05370C	orf19.4033	PRP22	-0.418009	0.0318466	-0.051908	0.734556	-0.261877	0.0181434	0.14088	0.684772	0.367145	0.236054	0.211982	0.26081
C2_08670C	orf19.3609	UTP15	-0.415334	0.0154043	-0.126337	0.318298	-0.253489	0.00207039	0.146364	0.554131	0.290475	0.266177	0.129516	0.415017
C2_08450W	orf19.3635	orf19.3635	-0.414693	0.00549208	-0.38757	0.000440177	0.352344	0.000102899	0.751665	9.07277e-08	0.0277635	0.937844	-0.737979	8.84438e-13
C5_00800C	orf19.583	orf19.583	-0.41439	0.0167456	-0.672039	1.18744e-06	-0.790679	1.68355e-23	-0.392647	0.0702901	-0.255642	0.436718	0.122127	0.573673
C2_05610C	orf19.6873	RPS8A	-0.414339	0.00457356	-0.418387	2.90238e-07	-0.43295	2.28425e-15	-0.0344757	0.909801	-0.00319679	0.992809	0.016732	0.912981
C1_14310W	orf19.7243	orf19.7243	-0.414176	0.00629362	-0.448289	4.58506e-05	-0.203116	0.0209082	0.195381	0.350933	-0.0329863	0.92932	-0.2429	0.0653833
C2_05170W	orf19.3548	orf19.3548	-0.413174	0.023983	-0.35254	0.0035644	-0.453162	7.97915e-07	-0.0567021	0.878651	0.0616564	0.88363	0.103238	0.585077
C5_00300C	orf19.964	SMC4	-0.410969	0.00431426	-0.348126	9.2926e-05	-0.211611	0.00248379	0.184185	0.329842	0.0639935	0.837452	-0.1346	0.260518
C3_05860C	orf19.7366	orf19.7366	-0.410097	0.0196561	-0.290958	0.0079171	-0.336138	0.000235736	0.0581142	0.87267	0.119308	0.714227	0.0470271	0.821138
C5_04740C	orf19.3960	HYS2	-0.409595	0.00371522	-0.400381	0.000378178	0.0177323	0.834587	0.411839	0.00549713	0.0103984	0.982049	-0.416134	0.000249867
CR_01320C	orf19.3222	orf19.3222	-0.408689	0.0128314	-0.485374	4.27634e-06	-0.739715	1.91305e-16	-0.345645	0.088458	-0.0762881	0.823977	0.255677	0.0551024
CR_01390W	orf19.2524	MGE1	-0.407078	0.0022258	-0.342508	0.00162096	-0.664796	2.11118e-24	-0.273511	0.0913604	0.0648704	0.844916	0.324379	0.00488749
CR_06710C	orf19.705	GCN5	-0.405423	0.00975198	-0.26502	0.0428375	-0.292333	0.00230818	0.0970609	0.719301	0.141569	0.654851	0.0300216	0.905815
C4_07030W	orf19.3106	MET16	-0.405345	0.00230108	-0.264423	0.00936614	-0.0942441	0.241764	0.295325	0.0639407	0.142094	0.585172	-0.167889	0.205042
C6_02580W	orf19.5527	orf19.5527	-0.404236	0.0382925	-0.498333	0.000369433	-0.349046	0.00486222	0.0394988	0.932215	-0.0946086	0.820632	-0.147703	0.487321
C7_01250W	orf19.6906	ASC1	-0.403023	0.00305568	-0.33562	4.25386e-05	-0.397773	4.71145e-12	-0.0105751	0.97785	0.0683574	0.810738	0.0643499	0.619969
C7_03630C	orf19.6696	TIM9	-0.402169	0.0093512	-0.341789	0.00705876	-0.218815	0.00744061	0.167764	0.420682	0.0595601	0.869966	-0.121853	0.462279
C2_03280W	orf19.900	NSP1	-0.401966	0.0111181	-0.179052	0.0926959	-0.253993	0.000111901	0.132192	0.611004	0.224079	0.415215	0.0773799	0.648387
C2_04780W	orf19.188	orf19.188	-0.401847	0.00235324	-0.124949	0.183381	-0.112498	0.116817	0.274013	0.0819102	0.277301	0.160301	-0.0106219	0.953824
C1_09630W	orf19.4826	IDH1	-0.400435	0.00163509	-0.335589	1.01654e-05	-0.508334	1.84784e-22	-0.1238	0.500345	0.0653806	0.807575	0.174778	0.0518918
C1_08160W	orf19.5093	SFH1	-0.398197	0.0225545	-0.19067	0.0482883	-0.0930219	0.234708	0.289066	0.19178	0.208071	0.450071	-0.0955177	0.484143
C3_02950C	orf19.288	MET13	-0.397469	0.0275492	-0.435549	7.61033e-06	-0.408973	2.30548e-09	-0.026152	0.94985	-0.0357209	0.929125	-0.0243093	0.897567
C2_07820C	orf19.2199	PHO86	-0.397291	0.0251782	-0.208734	0.0599318	-0.817881	1.44259e-18	-0.436202	0.0360109	0.188795	0.521402	0.610986	2.67176e-08
C1_00340W	orf19.6074	HBR1	-0.396699	0.00475907	-0.216194	0.0385749	-0.198239	0.0123201	0.182611	0.281788	0.181108	0.425576	-0.0158453	0.93165
C3_07620C	orf19.6727	RIT1	-0.396051	0.0332572	-0.113654	0.507635	-0.396174	0.000206166	-0.0152703	0.97709	0.283881	0.390664	0.285057	0.135295
C1_04570C	orf19.6851	CHL4	-0.394037	0.0445356	-0.32423	0.0516311	-0.119667	0.445626	0.258796	0.352465	0.069766	0.881383	-0.202896	0.386532
C6_00370C	orf19.1199	NOP5	-0.39275	0.0241069	-0.127667	0.323939	-0.239412	0.00358249	0.137001	0.545815	0.265704	0.292203	0.114278	0.41998
C2_01430W	orf19.1448	APT1	-0.391664	0.00727125	-0.838684	7.87532e-14	-0.421799	2.74814e-11	-0.046208	0.872124	-0.448033	0.044882	-0.415485	0.000304435
C1_10220C	orf19.4892	TPK1	-0.391476	0.0254501	-0.104247	0.372363	0.0238957	0.764239	0.399547	0.0444657	0.286187	0.284732	-0.126877	0.367377
C1_02620C	orf19.2951	HOM6	-0.390674	0.00077756	-0.534597	1.42549e-08	-0.596108	1.97599e-24	-0.220793	0.132966	-0.143915	0.538241	0.0629319	0.687805
C3_00670C	orf19.5389	FKH2	-0.390623	0.0159872	-0.0949366	0.48584	-0.219486	0.0249895	0.155761	0.475242	0.296788	0.229674	0.126442	0.448501
C1_01790W	orf19.4545	SWI4	-0.38875	0.0033144	-0.453009	4.5381e-06	0.0206767	0.826536	0.393404	0.0118636	-0.0644675	0.833699	-0.472055	6.81723e-06
C6_00390W	orf19.1201	orf19.1201	-0.387628	0.0310181	-0.220049	0.0925212	-0.388722	3.66893e-05	-0.0163745	0.974055	0.169664	0.606476	0.171109	0.310634
C3_07430W	orf19.6747	orf19.6747	-0.387609	0.0485481	-0.392383	0.00861128	-0.690176	2.1444e-09	-0.318927	0.232827	-0.00265916	0.996619	0.300897	0.109048
C3_03390C	orf19.336	YAH1	-0.385289	0.0341139	-0.331238	0.0110408	-0.509593	1.58749e-12	-0.13997	0.631632	0.0561057	0.899041	0.181266	0.291466
CR_05620C	orf19.6653	MTG2	-0.38355	0.00409313	-0.0213869	0.872955	-0.306444	0.000216675	0.0610653	0.814083	0.363893	0.111383	0.287942	0.037748
C6_04160C	orf19.76	SPB1	-0.382609	0.0292528	0.0196879	0.894975	-0.0443322	0.679756	0.322485	0.0541991	0.402252	0.0559884	0.0657783	0.701568
C6_02880W	orf19.5564	orf19.5564	-0.379974	0.0212644	-0.323028	0.00173264	-0.250027	0.00185638	0.114077	0.682596	0.0577744	0.875742	-0.0707056	0.677027
C4_05460C	orf19.1802	OFD1	-0.379612	0.0155616	-0.783479	9.95178e-12	-0.761485	7.32367e-16	-0.396669	0.01349	-0.403542	0.0463939	-0.0205471	0.922092
C2_09720W	orf19.1378	SUP35	-0.379511	0.0043539	-0.185971	0.0395788	-0.280764	5.3501e-06	0.0831142	0.69082	0.194593	0.366303	0.0969755	0.413052
C5_01180W	orf19.1954	PUS4	-0.379139	0.0104407	-0.178418	0.104118	-0.356484	4.57817e-06	0.0070192	0.985293	0.201348	0.392884	0.180134	0.140213
C3_06720W	orf19.6831	PRP5	-0.378511	0.0220739	-0.159015	0.117565	-0.375866	2.18679e-07	-0.0124223	0.978063	0.220615	0.386471	0.218779	0.0513658
C3_04760C	orf19.5938	SEN1	-0.378485	0.0115663	-0.292491	0.00901711	-0.260865	0.00325143	0.102152	0.611772	0.0870611	0.751256	-0.0295307	0.872302
CR_03100W	orf19.2417	SMC5	-0.377258	0.00492209	-0.503643	2.22159e-06	0.127914	0.101122	0.489404	0.000209248	-0.124829	0.654851	-0.629058	1.22992e-09
C1_08810C	orf19.4739	MSS116	-0.376641	0.00874156	-0.0487855	0.674129	-0.344127	3.3316e-06	0.0169935	0.952961	0.327838	0.091224	0.297113	0.00208781
C4_01720C	orf19.4622	orf19.4622	-0.376586	0.0178718	0.0652789	0.615731	0.0978428	0.127432	0.458723	0.00480711	0.441591	0.0609926	-0.03131	0.876694
C6_02250W	orf19.3466	orf19.3466	-0.376413	0.038356	-0.455441	0.00485758	-0.576261	2.89553e-05	-0.214135	0.487216	-0.0803683	0.854704	0.121159	0.662958
C7_04130C	orf19.7161	SUI3	-0.376023	0.0184044	-0.0846486	0.417769	-0.0266458	0.746479	0.333249	0.0699351	0.291968	0.201816	-0.0557248	0.714968
CR_03740C	orf19.4373	orf19.4373	-0.375923	0.0241069	-0.431936	2.85202e-05	-0.294889	0.00173491	0.0646076	0.85545	-0.05668	0.881383	-0.135352	0.412577
C1_11610C	orf19.1159	orf19.1159	-0.374946	0.031781	-0.281241	0.0534052	0.0407064	0.760099	0.401027	0.0599156	0.0957423	0.801398	-0.319704	0.0567454
C1_08570C	orf19.403	PCL2	-0.374341	0.0419084	-0.658902	5.23641e-05	0.242555	0.0252501	0.601021	0.000570591	-0.284964	0.394853	-0.900035	3.71722e-10
C1_01640W	orf19.3354	RPS42	-0.373748	0.0460044	-0.814168	7.26109e-12	-0.690156	8.206e-25	-0.332028	0.146248	-0.438514	0.10572	-0.121318	0.480212
C2_07090C	orf19.2264	OLE2	-0.372682	0.0101152	-0.19034	0.0883888	-0.383324	9.11358e-05	-0.0256929	0.945925	0.182179	0.46945	0.194366	0.19804
C7_00690W	orf19.7050	NOP15	-0.372584	0.00891282	-0.356185	0.00580867	-0.212185	0.0162471	0.14446	0.447402	0.0156297	0.968135	-0.142556	0.393564
C2_03760C	orf19.846	orf19.846	-0.372554	0.0200832	-0.193551	0.0797838	-0.135098	0.115733	0.222237	0.304936	0.179339	0.519971	-0.0566798	0.757511
C2_05230C	orf19.3553	RPF2	-0.371944	0.0192214	-0.281545	0.0396825	-0.121106	0.196351	0.234833	0.184272	0.0890132	0.787965	-0.159522	0.323259
C1_01690C	orf19.3358	LSC1	-0.370529	0.0230694	-0.439574	1.18392e-06	-0.1404	0.00978426	0.214595	0.32603	-0.0674907	0.847599	-0.296777	0.00252092
C1_07550W	orf19.2790	SWD2	-0.370352	0.0465375	-0.322749	0.0027772	-0.15779	0.0903785	0.197181	0.478814	0.0471684	0.909434	-0.163428	0.266634
C5_02020C	orf19.3169	orf19.3169	-0.369165	0.00891579	-0.295643	0.00490605	-0.32161	4.83491e-05	0.0322029	0.914029	0.0749631	0.810738	0.0281615	0.888518
C4_01450W	orf19.4640	PWP1	-0.368855	0.0258994	-0.136006	0.206715	-0.213192	0.00695627	0.140193	0.503744	0.233705	0.295564	0.0791917	0.513136
C5_04750C	orf19.3962	HAS1	-0.36802	0.0272959	-0.0662617	0.61401	-0.219645	0.0194677	0.132072	0.44504	0.301967	0.120894	0.155566	0.153779
C3_00290W	orf19.5440	RPT2	-0.366202	0.019757	-0.0924866	0.397097	-0.335268	8.38719e-08	0.0150579	0.974036	0.274991	0.285558	0.245392	0.0393741
C5_01190W	orf19.1953	orf19.1953	-0.365957	0.0142095	-0.325032	0.00185697	-0.282012	0.00623536	0.0681957	0.825017	0.0413708	0.905049	-0.0409786	0.848052
C5_01250W	orf19.1944	GPR1	-0.365852	0.0138132	0.0136974	0.910971	0.760667	1.32932e-25	1.11149	3.14538e-18	0.380502	0.0808064	-0.745289	1.25378e-15
C1_10270C	orf19.4897	SFH5	-0.365362	0.0272161	-0.667402	1.40405e-11	-0.963271	7.75205e-33	-0.614065	0.000583508	-0.302259	0.226771	0.297768	0.0162149
C7_03400C	orf19.1335	orf19.1335	-0.365104	0.0336588	-0.0529781	0.659865	-0.146985	0.0825175	0.202707	0.302586	0.312731	0.149609	0.0959013	0.436195
C1_04170C	orf19.1051	HTA2	-0.364261	0.0337999	-0.937142	5.14434e-20	-0.652925	4.16742e-41	-0.304746	0.15258	-0.572848	0.0115538	-0.282155	0.0131371
C7_03830C	orf19.7199	orf19.7199	-0.361051	0.0184045	-0.679299	1.59115e-08	-0.662824	6.60886e-10	-0.317769	0.169846	-0.318476	0.205858	-0.0150072	0.958879
C4_02840C	orf19.2711.1	MED20	-0.361031	0.0331968	-0.230255	0.0843843	-0.268654	0.0140724	0.0767593	0.8136	0.131184	0.700021	0.0404121	0.873375
C3_02220W	orf19.1623	CAP1	-0.360746	0.0220572	-0.199066	0.0616469	-0.129355	0.135084	0.216198	0.270991	0.163009	0.528141	-0.0675547	0.672131
C1_03080C	orf19.3001	TEM1	-0.359784	0.0320774	-0.337934	0.0062497	0.0603848	0.604802	0.405174	0.0348601	0.0224214	0.957218	-0.396617	0.00271554
CR_00890C	orf19.3265.1	orf19.3265.1	-0.359777	0.0339919	-0.504447	0.00373901	-0.206523	0.0764112	0.137534	0.612798	-0.145598	0.717736	-0.296753	0.162551
C5_00680W	orf19.920	RMT2	-0.359448	0.0173132	-0.114869	0.318844	-0.219857	0.020325	0.123597	0.568661	0.244508	0.252515	0.106633	0.463127
C5_02370C	orf19.4245	OPY1	-0.358127	0.0341621	-0.245805	0.0550942	0.411125	6.09294e-05	0.754262	3.94347e-06	0.113969	0.734059	-0.654834	7.31879e-08
CR_08370W	orf19.6404	GSH2	-0.358028	0.00739491	-0.233973	0.0120556	-0.307036	7.33649e-07	0.0353827	0.898936	0.12509	0.634584	0.0752563	0.608167
C2_05190W	orf19.3549	CDC21	-0.356162	0.0169191	-0.770708	2.14422e-12	-0.237681	0.00845296	0.103223	0.651578	-0.413105	0.047278	-0.530852	6.02839e-07
C5_04900C	orf19.3977	orf19.3977	-0.356136	0.00567914	-0.206729	0.0348722	-0.156619	0.0243409	0.183818	0.238923	0.150115	0.521402	-0.047962	0.762082
C2_05380W	orf19.3569	orf19.3569	-0.354861	0.0360148	-0.0384113	0.764992	-0.0025428	0.981057	0.336698	0.0989282	0.31574	0.190853	-0.0343709	0.866793
C5_00980W	orf19.1971	TRY3	-0.35336	0.0143308	-0.268857	0.0135723	-0.39446	7.965e-07	-0.0566433	0.816632	0.0850157	0.768641	0.127505	0.367523
CR_04010C	orf19.484	MRPL40	-0.353181	0.0291335	-0.11801	0.189056	-0.250258	4.38312e-05	0.0868603	0.75391	0.23471	0.333633	0.133928	0.202579
CR_03690W	orf19.4368	orf19.4368	-0.35294	0.0396729	-0.889474	2.06938e-09	-1.07367	1.22987e-12	-0.736606	0.00099902	-0.535643	0.0445909	0.186292	0.505658
C4_06800W	orf19.3129	RVB1	-0.352878	0.0145569	-0.0629179	0.57171	-0.140654	0.0686937	0.19626	0.24383	0.29067	0.155642	0.0800229	0.562959
CR_03230W	orf19.2400	orf19.2400	-0.352537	0.0142994	-0.107944	0.34219	-0.206524	0.0262274	0.130396	0.548299	0.245436	0.286558	0.100517	0.536214
C3_02030W	orf19.1643	orf19.1643	-0.352051	0.0235524	-0.103986	0.341124	-0.466942	5.67865e-09	-0.130578	0.579705	0.248175	0.297873	0.364653	0.000481289
CR_03110W	orf19.2415	orf19.2415	-0.349017	0.0301912	0.0118379	0.91819	-0.185758	0.0224045	0.148447	0.546005	0.362195	0.113216	0.199531	0.107932
C5_00650C	orf19.923	THR1	-0.348779	0.00813729	-0.366339	0.000116923	-0.234608	0.000311309	0.0987284	0.62551	-0.0174497	0.959628	-0.130194	0.29534
C4_01680W	orf19.4625	TOA2	-0.347732	0.0323847	-0.475795	0.00417178	-0.540386	3.66593e-06	-0.208371	0.381755	-0.128017	0.736722	0.0664057	0.821994
C6_00640C	orf19.4194	orf19.4194	-0.346426	0.0413166	-0.141802	0.284175	-0.227999	0.0470256	0.10277	0.710177	0.205251	0.435402	0.0882095	0.649843
CR_00130C	orf19.7522	orf19.7522	-0.346179	0.0208994	-0.118312	0.270613	0.00587949	0.954484	0.33707	0.0577697	0.228801	0.31429	-0.122235	0.387699
C1_11230W	orf19.679	FGR39	-0.344094	0.0453328	-0.155697	0.32455	-0.49899	7.10577e-05	-0.170154	0.488489	0.189817	0.535137	0.34564	0.0428415
C4_02090C	orf19.4582	orf19.4582	-0.344053	0.0157765	-0.362711	0.00101241	-0.302682	0.000799332	0.0254125	0.942053	-0.0184159	0.961245	-0.0581616	0.768881
C1_10620W	orf19.1833	orf19.1833	-0.343609	0.0470561	-0.0681542	0.553268	-0.0964329	0.237926	0.23175	0.272664	0.276445	0.248052	0.0303519	0.863635
CR_09730C	orf19.6589	SSF1	-0.342862	0.041466	-0.0755476	0.583349	-0.0108682	0.905919	0.316503	0.075759	0.266437	0.297841	-0.0635157	0.726523
C4_00470C	orf19.5676	orf19.5676	-0.34242	0.0252329	-0.222549	0.0358331	-0.310922	4.28889e-05	0.0155929	0.970342	0.120585	0.68578	0.0906006	0.571176
CR_07040W	orf19.2361	SPT10	-0.341844	0.0314624	-0.0357797	0.812546	-0.15798	0.222673	0.169669	0.553161	0.306185	0.239897	0.123383	0.576861
C7_01270C	orf19.6907	orf19.6907	-0.341456	0.0434038	-0.304206	0.00717025	0.136518	0.166933	0.462447	0.00526653	0.0379573	0.915116	-0.439016	2.92476e-05
CR_03150W	orf19.2410	SYS3	-0.340647	0.0328906	0.026966	0.841209	-0.0595221	0.513124	0.26572	0.191706	0.367846	0.121527	0.0880091	0.62336
C2_09160W	orf19.4078	orf19.4078	-0.338465	0.0345541	-0.237268	0.045362	-0.132253	0.215076	0.190333	0.441018	0.101087	0.749575	-0.103691	0.587023
CR_09300C	orf19.7325	SCO1	-0.336483	0.0320409	-0.346039	0.000196713	-0.621074	1.09701e-18	-0.300188	0.123731	-0.00886122	0.985521	0.277073	0.00911309
C4_00820W	orf19.4159	orf19.4159	-0.335941	0.0340775	-0.0994594	0.337138	-0.114824	0.176259	0.205647	0.361061	0.236556	0.339747	0.0169927	0.931757
C4_00400W	orf19.5667	MNR2	-0.334074	0.0287985	-0.175195	0.111995	-0.369265	7.49135e-06	-0.0502494	0.8716	0.160367	0.568239	0.196169	0.157742
CR_04090C	orf19.492	ADE17	-0.33406	0.0125721	-0.160891	0.06618	-0.164306	0.00605138	0.154021	0.42223	0.174114	0.448229	0.00568596	0.976709
C6_02800W	orf19.5553	orf19.5553	-0.333628	0.0400613	-0.5293	3.72489e-05	-0.551287	1.71805e-07	-0.233276	0.236923	-0.195347	0.470798	0.023856	0.922588
C2_03380W	orf19.886	PAN1	-0.3328	0.030458	-0.247973	0.0312986	-0.352287	2.36375e-07	-0.0349138	0.913216	0.0861196	0.797576	0.106267	0.491321
C3_07550C	orf19.6736	orf19.6736	-0.332752	0.0423622	0.290803	0.00439512	-0.0301568	0.747553	0.286713	0.134638	0.623318	0.000792283	0.322686	0.00111489
CR_10240W	orf19.7599	UTP5	-0.332526	0.0394816	0.0250858	0.843198	-0.0145351	0.882558	0.301887	0.0537785	0.357884	0.0719777	0.0417718	0.786822
C1_03400W	orf19.3041	orf19.3041	-0.332396	0.0235331	-0.0115271	0.927666	0.0516259	0.612216	0.368061	0.032794	0.321252	0.144154	-0.0612336	0.746615
C2_06000W	orf19.4120	LAS1	-0.331652	0.0442225	-0.0738897	0.560747	-0.0496473	0.639629	0.26615	0.211465	0.258893	0.3098	-0.022024	0.923273
C2_06330C	orf19.5496	AVT1	-0.329078	0.0442081	-0.359944	0.00308374	-0.168852	0.0626441	0.145473	0.55265	-0.0291546	0.94456	-0.189316	0.232019
C2_06750C	orf19.3147	orf19.3147	-0.326095	0.0472748	-0.0914144	0.526108	-0.198727	0.130664	0.11132	0.740159	0.23515	0.40766	0.109161	0.647281
C6_00130C	orf19.6324	VID27	-0.325198	0.0168642	-0.141518	0.273843	-0.230333	0.000382974	0.0794108	0.739266	0.185746	0.519845	0.0917802	0.625528
C1_05210C	orf19.445	orf19.445	-0.324175	0.0434334	-0.00979674	0.923386	-0.168967	0.0152638	0.139346	0.566367	0.314696	0.160742	0.161242	0.136061
C7_02780W	orf19.5184	orf19.5184	-0.323765	0.0273355	-0.438387	5.36462e-06	-0.567382	1.97495e-22	-0.25922	0.149157	-0.11296	0.698794	0.131485	0.318674
CR_07600W	orf19.6291	FUN30	-0.323574	0.0256271	-0.341079	0.00312779	0.171616	0.0336394	0.479312	6.3503e-05	-0.0162335	0.964518	-0.510335	4.39064e-07
C7_03720C	orf19.5505	HIS7	-0.321518	0.0180378	-0.315553	0.00356469	-0.341597	2.3072e-08	-0.035341	0.89924	0.00582646	0.988713	0.0273539	0.892302
C2_07350W	orf19.1901	MCM3	-0.321058	0.0181137	-0.247054	0.013006	0.186208	0.00340255	0.491722	0.000212024	0.0752537	0.80386	-0.431183	7.61836e-06
C4_01870C	orf19.4606	ERG8	-0.315401	0.0454863	-0.222352	0.0378868	-0.317388	0.000111961	-0.0175562	0.968759	0.0939786	0.770684	0.0972487	0.548854
C2_06250C	orf19.5487	CDC46	-0.312804	0.0223863	-0.230158	0.0149279	0.27085	0.00015698	0.568046	2.38798e-06	0.0833559	0.749575	-0.499063	3.34432e-09
C4_04870C	orf19.3792	orf19.3792	-0.308535	0.00810561	-0.0191844	0.840223	-0.110001	0.0639978	0.18333	0.221222	0.290162	0.112547	0.0926152	0.434336
C2_01030W	orf19.2019	orf19.2019	-0.308318	0.0483956	-0.205157	0.0322276	-0.414437	8.59149e-09	-0.122491	0.634393	0.102884	0.727944	0.211223	0.0696986
C6_01220C	orf19.132	orf19.132	-0.307573	0.0442119	0.00803459	0.946608	-0.12174	0.172751	0.170967	0.472262	0.316138	0.162533	0.131392	0.386503
C2_05590C	orf19.6872	orf19.6872	-0.304444	0.0291809	-0.886515	2.9293e-10	0.197299	0.0783949	0.486047	0.00939243	-0.582126	0.0137414	-1.08221	6.2676e-14
C6_02060W	orf19.3505	SLM2	-0.303945	0.0387152	-0.0324698	0.819535	-0.0322879	0.665667	0.256553	0.148281	0.27272	0.304247	0.00138642	0.99519
C1_08700W	orf19.4728	orf19.4728	-0.303018	0.012862	-0.117096	0.237513	-0.29623	2.28951e-05	-0.00908215	0.980343	0.187292	0.409914	0.181576	0.144396
C3_07150C	orf19.6785	RPS12	-0.302603	0.0244351	-0.347746	0.000643642	-0.282569	1.00599e-06	0.00475368	0.989373	-0.044227	0.896665	-0.0631015	0.706766
C4_05810W	orf19.1267	orf19.1267	-0.300851	0.0302986	-0.317056	0.000121639	-0.315229	2.74966e-06	-0.0297057	0.926451	-0.0156472	0.964001	4.19151e-05	0.999747
C1_12230W	orf19.5241	SNT1	-0.300013	0.0476654	-0.00230037	0.984392	-0.122088	0.0512654	0.162337	0.446782	0.298716	0.196215	0.121856	0.34394
CR_00490W	orf19.7485	orf19.7485	-0.299749	0.0317511	-0.282599	0.000751773	-0.282103	3.0118e-06	0.00237485	0.994838	0.0178255	0.958689	0.00114994	0.99519
C1_13050W	orf19.4931.1	RPL14	-0.295389	0.0231297	-0.402446	1.20259e-05	-0.384162	4.9104e-09	-0.104339	0.588166	-0.107133	0.656792	-0.0168684	0.922588
C7_02060W	orf19.6511	LIG1	-0.294661	0.036087	-0.0841214	0.397311	-0.197185	0.0379563	0.0815933	0.761224	0.211038	0.310977	0.114943	0.443692
C6_01610W	orf19.3426	ANB1	-0.291007	0.0192296	-0.266364	0.00255952	-0.307019	4.54199e-08	-0.0316614	0.895745	0.0255348	0.934049	0.0428262	0.774861
C2_04680W	orf19.150	TIM17	-0.287211	0.0376982	-0.181831	0.102734	-0.373839	5.42874e-09	-0.102576	0.629166	0.105483	0.713975	0.194061	0.134578
C7_01810W	orf19.6539	RVB2	-0.286084	0.0209989	0.0394177	0.71714	-0.0164786	0.819072	0.253867	0.0952804	0.32685	0.113216	0.0584352	0.721561
C3_02260C	orf19.1619	orf19.1619	-0.284449	0.0478476	-0.0196591	0.858715	-0.0998382	0.194533	0.169218	0.356604	0.265846	0.208382	0.0823021	0.557017
CR_00260W	orf19.7510	KIN2	-0.279971	0.0448083	-0.329793	0.000709007	-0.276789	6.05967e-05	-0.0120934	0.976258	-0.04844	0.888422	-0.0509704	0.762082
C7_03670W	orf19.6702	DED81	-0.276189	0.0462997	-0.149055	0.0956983	-0.112742	0.0541875	0.147694	0.426012	0.128043	0.606476	-0.0340813	0.818392
C1_07110W	orf19.6193	TAF145	-0.256985	0.0451774	-0.178701	0.0549971	-0.289303	0.000176234	-0.0477204	0.849225	0.0792282	0.763886	0.112586	0.39626
C3_03260W	orf19.325	orf19.325	-0.242728	0.0470999	0.00770724	0.942407	-0.136495	0.0362294	0.0907776	0.629761	0.25182	0.206894	0.146465	0.206331
C3_00460W	orf19.5419	ATP5	-0.238008	0.0333311	-0.442243	2.265e-08	-0.458495	1.51351e-17	-0.236024	0.071543	-0.204032	0.281903	0.0178345	0.911971
CR_03170W	orf19.2407	DPS1-1	0.251017	0.0344271	0.171297	0.0460683	0.156967	0.00331346	-0.109582	0.492723	-0.0793771	0.742768	0.0161775	0.916748
C1_00440W	orf19.6063	UBP6	0.264165	0.0464729	0.304317	0.000154433	0.229903	4.37255e-05	-0.0495141	0.83295	0.0404993	0.894442	0.0761003	0.519253
CR_08350W	orf19.6403	orf19.6403	0.268545	0.0465017	0.0020318	0.985538	0.009354	0.91569	-0.274974	0.106453	-0.266272	0.192681	-0.0055941	0.97798
C2_05220C	orf19.3552	orf19.3552	0.268717	0.0432996	0.430776	1.21933e-05	0.538173	1.51422e-17	0.253953	0.10736	0.162159	0.503423	-0.105911	0.437189
C1_10160W	orf19.4885	MIR1	0.278762	0.0386582	0.398423	6.42153e-08	0.288862	9.45936e-07	-0.00576842	0.988174	0.119643	0.620499	0.111304	0.300327
C5_02210W	orf19.4228	orf19.4228	0.279841	0.0427622	0.0495932	0.639527	0.0609826	0.406836	-0.234381	0.163715	-0.230337	0.293893	-0.00991616	0.958879
C7_04020C	orf19.7178	PRE5	0.28119	0.0461936	0.187342	0.0306056	0.0452502	0.510014	-0.251794	0.147473	-0.0936109	0.726229	0.144048	0.18325
C1_03440C	orf19.3045	orf19.3045	0.289631	0.0322484	0.335725	0.00130654	0.0541917	0.431844	-0.250922	0.117977	0.0476933	0.891142	0.284101	0.0133524
C1_07870C	orf19.5058	SMI1	0.290797	0.0289241	0.327309	0.00043237	0.379882	1.99925e-10	0.0738108	0.737824	0.0367391	0.907402	-0.0508622	0.730974
C3_00270C	orf19.5442	orf19.5442	0.296068	0.0226189	0.32614	0.00439717	0.263699	0.000318522	-0.0480631	0.830549	0.0313374	0.92932	0.0649241	0.722546
CR_04230W	orf19.511	orf19.511	0.299543	0.0392696	0.0899986	0.522859	0.0177964	0.871392	-0.297384	0.0890658	-0.208121	0.440585	0.0746881	0.724469
C2_03780C	orf19.843	orf19.843	0.300351	0.0433044	0.351409	0.00035123	0.20608	0.0423296	-0.10971	0.680214	0.0517773	0.867984	0.147227	0.320066
CR_07570W	orf19.729	orf19.729	0.305226	0.0454466	0.216244	0.0761061	0.326543	0.00185188	0.00587248	0.988716	-0.0884406	0.760677	-0.108696	0.516633
CR_00120C	orf19.7523	MKC1	0.305466	0.0370109	0.502482	1.04819e-07	0.470317	7.62252e-11	0.149296	0.517629	0.198107	0.432499	0.0344866	0.851044
C7_00810W	orf19.7036	orf19.7036	0.307469	0.0404567	0.433205	3.34333e-06	0.393405	1.0011e-07	0.0704387	0.76615	0.126363	0.61436	0.0416409	0.780958
C1_02710W	orf19.2960	FRS2	0.307789	0.0207389	0.316183	0.000152932	0.283183	2.16457e-08	-0.039964	0.873606	0.0093375	0.980961	0.0350381	0.812074
C1_04910C	orf19.752	orf19.752	0.308886	0.0360589	0.00830988	0.948421	0.0329745	0.741697	-0.290931	0.0536277	-0.299858	0.133264	-0.0229643	0.905805
C2_07750W	orf19.2204.2	RHO2	0.311868	0.0464803	0.0453531	0.744688	0.195266	0.0574364	-0.131798	0.564689	-0.265179	0.287175	-0.147843	0.378622
C5_00700C	orf19.568	SPE2	0.316384	0.0455424	0.555242	1.79768e-07	0.726337	5.41543e-24	0.394474	0.0104572	0.238519	0.303113	-0.169816	0.151747
C2_03770C	orf19.844	STE11	0.317565	0.0258483	0.264454	0.0135723	0.225522	0.0105979	-0.107126	0.579705	-0.0517644	0.863284	0.0408448	0.809421
C3_01990W	orf19.1649	RNA1	0.32542	0.018972	0.273835	0.00407531	0.214106	0.000476541	-0.126784	0.53223	-0.050582	0.875742	0.0618961	0.685835
C4_06140C	orf19.2923	orf19.2923	0.325654	0.0462733	0.312109	0.0126665	0.325727	0.00172046	-0.0149025	0.973472	-0.0121227	0.979646	-0.011662	0.961843
CR_02760C	orf19.2834	RPD3	0.32577	0.0218903	0.396511	0.000649552	0.288067	0.000657537	-0.0532988	0.832028	0.0707823	0.829268	0.110276	0.492607
C5_04670W	orf19.3952	SRP101	0.326551	0.0113881	0.449148	6.15485e-07	0.357555	8.57238e-08	0.0155318	0.96182	0.12367	0.621288	0.093772	0.481042
C3_01480C	orf19.1701	RKI1	0.32669	0.0244181	0.227591	0.0422511	0.921585	1.39753e-28	0.579406	5.01152e-06	-0.0988851	0.706085	-0.692143	8.06657e-14
C2_01170C	orf19.2007	VPS54	0.327957	0.0462328	0.321088	0.0020936	0.340506	4.86605e-06	-0.00264024	0.994838	-0.00669131	0.987957	-0.0180531	0.924933
C4_01730C	orf19.4621	orf19.4621	0.328888	0.0330394	0.366999	0.00136189	0.351846	1.80069e-06	0.0077931	0.983995	0.0378177	0.916313	0.0163112	0.935814
C2_07660W	orf19.2216	PDS5	0.329002	0.0498353	-0.20414	0.0415941	0.416233	2.25477e-06	0.0721295	0.824062	-0.532258	0.0107453	-0.618772	7.2148e-09
C1_10380C	orf19.4909	CBK1	0.330401	0.0157796	0.401457	1.26491e-05	0.508821	1.98891e-18	0.163364	0.362356	0.0729337	0.804729	-0.105047	0.411908
C1_04520C	orf19.6846	PHO85	0.333202	0.0118889	0.0938479	0.368005	0.17275	0.024336	-0.175751	0.267714	-0.238886	0.224924	-0.0771841	0.562985
CR_04190W	orf19.505	SRV2	0.333389	0.0209553	0.177862	0.0636303	0.196027	0.00488722	-0.152791	0.431317	-0.154744	0.521743	-0.016224	0.92082
CR_01280C	orf19.3226	orf19.3226	0.33489	0.047599	0.363291	0.00553249	0.456015	3.79428e-07	0.105716	0.714674	0.0279244	0.946901	-0.0912407	0.648387
C3_06260C	orf19.7406	orf19.7406	0.337164	0.01558	0.233187	0.0378132	0.223385	0.0393842	-0.129688	0.598953	-0.103765	0.705623	0.0114476	0.962879
C2_03330C	orf19.895	HOG1	0.337541	0.0066913	0.378067	2.36404e-05	0.320414	2.16054e-07	-0.0327766	0.887122	0.0413359	0.891887	0.059778	0.667919
C3_07090W	orf19.6791	HHT1	0.339291	0.0056006	-0.105246	0.29215	0.225002	0.000561987	-0.129785	0.444199	-0.443743	0.0112011	-0.328238	0.000825647
CR_01520W	orf19.2538	PTC2	0.342645	0.0227322	0.427423	2.2393e-05	0.413858	3.48459e-07	0.055895	0.860225	0.0853284	0.785283	0.015392	0.946292
CR_09860W	orf19.7558	YTA6	0.3444	0.00991578	0.499036	9.67323e-07	0.491238	9.0903e-11	0.131294	0.461256	0.15584	0.521402	0.00992588	0.960832
C3_06300W	orf19.7402	DOT1	0.349127	0.0368272	0.120266	0.219794	0.448956	6.68631e-11	0.0849456	0.771414	-0.227535	0.372802	-0.32678	0.00116591
C2_09360W	orf19.4097	orf19.4097	0.349461	0.0153803	0.619226	4.3312e-09	0.432969	2.00063e-06	0.068166	0.773064	0.270255	0.187724	0.188172	0.137815
C1_07440W	orf19.4423	orf19.4423	0.35169	0.0120802	0.335886	0.000852014	0.378681	2.09451e-06	0.0111701	0.975717	-0.0157197	0.962598	-0.0409846	0.798184
C1_14040W	orf19.7212	APL1	0.353144	0.0134528	0.41587	8.22394e-05	0.492754	2.52437e-08	0.124262	0.551692	0.0632931	0.837879	-0.0749617	0.648387
C4_05450C	orf19.1801	CBR1	0.353169	0.0180917	-0.0682169	0.605841	-0.299131	7.15049e-05	-0.667636	2.96773e-07	-0.420761	0.0517246	0.233002	0.0669569
C5_03990W	orf19.3212	MID1	0.353456	0.0250267	0.14954	0.191073	0.0715153	0.510382	-0.297747	0.152211	-0.20278	0.429643	0.080217	0.673768
C1_02610W	orf19.2949	IML1	0.353949	0.024197	0.378919	0.000519233	0.339973	4.57203e-05	-0.0290168	0.935137	0.0253578	0.946402	0.0402412	0.833175
C3_07460W	orf19.6742	orf19.6742	0.354057	0.0265518	0.453415	9.74869e-06	0.507043	5.7321e-11	0.13746	0.549766	0.100523	0.735121	-0.0513536	0.75874
C5_05030C	orf19.3995	RIM13	0.354125	0.0427638	0.211289	0.144941	0.154181	0.260944	-0.214335	0.364005	-0.142031	0.621288	0.0588749	0.802057
C1_05460W	orf19.418	KOG1	0.354388	0.0153023	0.432698	2.43259e-06	0.298233	3.26526e-05	-0.0713211	0.773578	0.0796269	0.787965	0.136428	0.260549
C2_08800C	orf19.3591	APE3	0.354436	0.00620858	-0.210435	0.0676767	-0.06869	0.399247	-0.438541	0.000565346	-0.56505	0.00128377	-0.140484	0.322383
CR_07650W	orf19.6285	GLC7	0.355588	0.0217776	0.613923	1.15182e-11	0.460088	3.33344e-11	0.0892388	0.717362	0.259588	0.237225	0.155805	0.142241
C1_11940C	orf19.5271	orf19.5271	0.356674	0.0406635	0.158594	0.310998	0.836493	2.84672e-18	0.463663	0.00973617	-0.197888	0.544562	-0.676055	2.26829e-07
C3_07640C	orf19.6724	FUM12	0.358744	0.0255341	0.509377	3.9489e-08	0.379306	1.51201e-07	0.00477912	0.992042	0.151767	0.605675	0.132391	0.348838
C7_00600C	orf19.7059	orf19.7059	0.359818	0.00631328	0.178023	0.15802	0.271931	0.000603644	-0.103283	0.601134	-0.180187	0.501374	-0.091501	0.622231
C1_11600W	orf19.1160	orf19.1160	0.360794	0.0180669	0.305005	0.0062358	0.359048	0.000357478	-0.0173565	0.968767	-0.0554347	0.871056	-0.0525539	0.798798
C1_11430W	orf19.660	orf19.660	0.361485	0.0364515	0.831748	5.53045e-11	0.747581	8.26278e-16	0.370683	0.0425338	0.470181	0.042104	0.0855349	0.641536
C4_06230C	orf19.2915	orf19.2915	0.362038	0.0120284	0.233763	0.0206916	0.152323	0.0488978	-0.224964	0.196486	-0.127962	0.621288	0.0830823	0.560526
C2_08790W	orf19.3592	JEM1	0.362382	0.0322256	0.156778	0.238525	0.278759	0.000483915	-0.0990171	0.72783	-0.205483	0.495973	-0.120579	0.483723
C3_05310W	orf19.6967	USO6	0.362574	0.0210571	0.581068	1.81446e-12	0.585634	2.48523e-22	0.207788	0.296223	0.219105	0.341741	-0.00276009	0.986922
CR_01750C	orf19.2571	SEC4	0.363179	0.00238508	0.189839	0.0329603	0.241091	1.80567e-05	-0.137571	0.392171	-0.172494	0.420846	-0.0491621	0.734916
C1_03670C	orf19.3065	DAO1	0.364298	0.0279998	0.393611	0.000166721	0.436361	5.08659e-07	0.056559	0.859255	0.0307532	0.934714	-0.0406428	0.825569
C7_00910C	orf19.7023	orf19.7023	0.364665	0.0189512	0.253841	0.0503992	0.389512	0.000111503	0.00989348	0.979254	-0.109815	0.689561	-0.133966	0.372484
C6_00480C	orf19.4211	FET31	0.364804	0.0242724	0.615197	8.42732e-15	1.67231	8.58858e-149	1.29259	1.33361e-17	0.251542	0.292551	-1.05524	6.07109e-36
CR_05300C	orf19.1011	MNN21	0.364828	0.0138052	0.269885	0.0106579	0.267524	0.00296935	-0.112028	0.651202	-0.0945974	0.742768	0.00381634	0.986897
C2_03100W	orf19.5788	EFT2	0.365009	0.0473686	0.211115	0.0226672	0.130782	0.020284	-0.249694	0.303936	-0.152471	0.626	0.0826085	0.543777
C3_02000W	orf19.1648	RAD50	0.365582	0.0100873	0.186335	0.0530286	0.269733	0.000353234	-0.111043	0.612444	-0.178294	0.444705	-0.0814857	0.571176
C3_03520C	orf19.350	PRE9	0.367233	0.0484269	0.238489	0.0415326	-0.0262875	0.727214	-0.409434	0.0641333	-0.127777	0.719202	0.267168	0.0424237
C3_00830C	orf19.6155	orf19.6155	0.367695	0.0415698	-0.100667	0.308781	0.358417	2.09982e-06	-0.0246319	0.952434	-0.467517	0.0371335	-0.457454	8.38309e-07
CR_00230W	orf19.7511	orf19.7511	0.367704	0.0215958	0.371519	6.01541e-05	0.266752	5.98937e-06	-0.116116	0.643379	0.00503634	0.990724	0.106819	0.412282
C1_08920W	orf19.4751	orf19.4751	0.368762	0.0403857	0.444025	1.74149e-06	0.452564	9.00163e-13	0.068724	0.832492	0.0758764	0.833699	-0.00701156	0.971587
C6_04440C	orf19.2129	orf19.2129	0.368914	0.0356186	0.437493	0.000440651	0.342856	0.00211586	-0.0418175	0.910927	0.0694419	0.847599	0.0967138	0.610506
C4_01420W	orf19.4643	orf19.4643	0.369252	0.0328044	0.241082	0.0484802	0.657219	1.37554e-12	0.272654	0.169607	-0.12807	0.663658	-0.414464	0.00013542
C2_09520C	orf19.1402	CCT2	0.370861	0.0182544	0.304255	0.00212962	0.319039	1.58584e-07	-0.0672719	0.810726	-0.0650685	0.850593	-0.0124438	0.951103
C1_14530W	orf19.7271	orf19.7271	0.371034	0.00473152	-0.101765	0.361997	0.00851475	0.92039	-0.377925	0.0044399	-0.472592	0.00971276	-0.108807	0.432933
CR_02410W	orf19.3726	orf19.3726	0.372034	0.013221	0.549048	1.74102e-06	0.382496	0.000166146	-0.00439982	0.991339	0.178416	0.467333	0.168668	0.250272
C5_01090C	orf19.1961	orf19.1961	0.373234	0.00605817	0.259099	0.00956062	0.464468	2.89294e-09	0.0755534	0.750051	-0.113612	0.653275	-0.20345	0.087327
C5_02650C	orf19.4282	IFH1	0.373505	0.00426289	0.447882	6.87264e-06	0.404834	1.3305e-08	0.0157636	0.956784	0.0749341	0.788247	0.0449918	0.786822
CR_00520C	orf19.7483	CRM1	0.374697	0.0169742	0.39539	6.26063e-05	0.505767	3.11813e-19	0.115913	0.632697	0.0207074	0.957785	-0.109038	0.403417
C5_04600C	orf19.3944	GRR1	0.375295	0.0178796	0.522428	1.18315e-09	0.337209	8.06102e-08	-0.0529051	0.860269	0.148948	0.586006	0.187281	0.0739648
CR_03400W	orf19.2382	orf19.2382	0.375791	0.0202142	0.418345	2.61967e-05	0.338152	1.41364e-06	-0.0528518	0.860656	0.0442659	0.902596	0.0824416	0.578155
C1_08950W	orf19.4753	PFK26	0.375824	0.00839651	0.248476	0.0177042	0.221009	0.0119267	-0.169673	0.334041	-0.12638	0.590038	0.0292063	0.865136
CR_09520C	orf19.6610	orf19.6610	0.376002	0.0498496	0.108025	0.32562	0.5025	1.03758e-10	0.111284	0.719504	-0.26631	0.327714	-0.392344	5.07109e-05
C6_02630C	orf19.5533	orf19.5533	0.376176	0.00551594	0.537498	1.6278e-07	0.461704	3.10671e-08	0.070162	0.75524	0.161439	0.492655	0.0773765	0.621499
C2_01530C	orf19.1460	orf19.1460	0.376551	0.00211757	0.406156	4.90044e-06	0.35366	5.30292e-09	-0.0385316	0.867521	0.0302767	0.921866	0.0546085	0.706769
C2_02780C	orf19.5827	BUB2	0.377238	0.0471213	0.463744	0.00238312	0.361485	0.00348551	-0.0311908	0.943892	0.0863364	0.837158	0.103736	0.649843
C1_03460C	orf19.3048	orf19.3048	0.377662	0.0312052	0.405067	0.00495302	0.57384	1.83578e-08	0.181182	0.44663	0.0285925	0.947014	-0.166973	0.357904
C7_03640C	orf19.6698	orf19.6698	0.377791	0.0103789	0.305622	0.00672214	0.192543	0.0559314	-0.200027	0.347217	-0.0716156	0.825816	0.114428	0.500256
C4_06350C	orf19.2901	NUP60	0.377938	0.0442225	0.643395	1.08512e-07	0.745794	3.82882e-27	0.352936	0.10736	0.26597	0.372798	-0.10107	0.554429
C2_09980W	orf19.1785	orf19.1785	0.378503	0.0296914	-0.179817	0.228908	0.0929871	0.401827	-0.300854	0.156083	-0.558585	0.0216321	-0.271464	0.0995611
CR_02690W	orf19.2828	orf19.2828	0.37869	0.01716	0.268127	0.0156143	0.387512	7.17029e-06	-0.00715587	0.986874	-0.111061	0.710739	-0.11774	0.426652
C7_03020C	orf19.5159	DUG3	0.37955	0.0404567	-0.0164409	0.925849	0.0267907	0.856113	-0.368115	0.075759	-0.395914	0.117556	-0.0417479	0.874184
[truncated: 4,142 more rows]

## Sheet: 2
double vs WT	double vs WT	double+ume6 vs WT	double+ume6 vs WT	double+bcr1 vs WT	double+bcr1 vs WT		double+bcr1 vs efg1ndt80	double+bcr1 vs efg1ndt80	double + ume6 vs efg1ndt80	double + ume6 vs efg1ndt80		94 common elements in Figure7A	27 common elements in Figure7A
down	up	down	up	down	up		down	up	down	up		down	up
orf19.7278	SPR28	CRZ2	KAR2	PGA10	KAR2		PGA10	RBT4	orf19.1691	FGR50		PGA10	orf19.1239
ECE1	orf19.6592	AHR1	orf19.3004	ECE1	orf19.5043		orf19.5114.1	RBR1	UCF1	orf19.1239		orf19.5114.1	WOR4
WH11	orf19.6354	orf19.7278	SOU1	AHR1	GTR1		IFE2	CFL4	orf19.5114.1	RBE1		IFE2	SCW4
orf19.4652	VAC8	HWP1	ZCF28	FET34	orf19.4626		UCF1	SAP7	PGA10	SCW4		UCF1	IFF8
DEF1	SNG4	ECE1	PPR1	orf19.7278	SAP99		RBT5	orf19.1239	BLP1	orf19.1906		RBT5	OP4
AHR1	CCC2	PGA10	orf19.5626	DEF1	orf19.2786		orf19.1691	PRY1	HWP1	OP4		orf19.1691	PGA17
FET34	SEC27	DEF1	orf19.6353	WH11	orf19.3698		FLO9	NUP	PDC11	SFL2		FLO9	orf19.4880
orf19.6192	ECM25	WH11	orf19.5203	CRZ2	orf19.6269		PDC11	WOR1	RBT1	orf19.5465		PDC11	orf19.1780
CRZ2	TOM70	FET34	TLG2	IFE2	orf19.2387		PGA7	FAV2	IFE2	INO2		PGA7	AAP1
RBE1	orf19.1389	orf19.4652	orf19.516	HWP1	TPD3		orf19.344	WOR4	orf19.2585	orf19.3087.1		orf19.344	AGA1
orf19.1624.1	orf19.5910	RBT4	LHS1	PDC11	orf19.2821		orf19.2585	SCW4	PSA2	IRF1		orf19.2585	CHT3
orf19.4200	LEU42	orf19.6222.1	orf19.4981	orf19.5114.1	PMS1		PSA2	PGA23	AHP1	orf19.4355		PSA2	FGR50
FGR50	GCA2	orf19.1353	RTT102	CWP419	ESC4		AHP1	IFF8	orf19.344	WOR4		AHP1	CCP1
FGR23	orf19.4947	PDC11	ECM25	orf19.6222.1	LYS143		HSP21	OP4	PBR1	orf19.3469		HSP21	SFL2
UEC1	FGR14	orf19.5114.1	FRE3	orf19.4789	ECM25		BTA1	PGA17	ADH1	PMP3		BTA1	FRE10
RBT4	orf19.2749	STF2	orf19.1698	YWP1	DCK1		orf19.5785	MNN42	QDR1	orf19.1486		orf19.5785	orf19.1906
orf19.6644	orf19.6066	IFE2	RGD1	CSH1	HAC1		YWP1	orf19.7056	orf19.6079	PGA17		ADH1	PGA31
orf19.5814.1	orf19.5711	HGT6	orf19.5752	orf19.7480	PSY2		ADH1	orf19.1736	OSM1	NRG1		PLB1	orf19.3469
CHT3	orf19.7202	CSH1	STN1	STF2	HGT18		FTH1	orf19.4880	STF2	SCW11		HSP31	RBE1
DDR48	orf19.7316	DDR48	ZCF16	orf19.1353	orf19.1496		TPO3	orf19.1780	FLO9	orf19.1508		QDR1	orf19.792
CWP419	FGR38	FGR23	orf19.5038	PLB1	ATP7		PLB1	orf19.3376	POL93	IFF8		CIRT4B	orf19.4355
ASR1	GST2	SOD5	orf19.6838	EBP1	orf19.5618		HSP31	AAP1	PRC2	MIG2		OSM1	orf19.1508
SOD5	GFA1	orf19.4923.1	orf19.649	FCR1	orf19.6658		orf19.2048	AGA1	XYL2	CHT3		HSP30	orf19.29
orf19.3888.2	LYS144	ZRT101	MNN11	orf19.5717	orf19.4903		QDR1	orf19.1541	INO1	orf19.5126		TYE7	orf19.5126
orf19.4450.2	orf19.6941	ADH1	EPT1	SOD3	orf19.7299.1		FCR1	CHT3	orf19.2317	AAP1		orf19.4612	orf19.6316.4
AAF1	orf19.4376	orf19.33	orf19.5129	ADH1	TCB1		CIRT4B	FGR50	orf19.4612	orf19.6316.4		HWP1	ZCF3
EBP1	orf19.949	EBP1	orf19.1063	HGT6	MNN4		OSM1	UEC1	orf19.6148	ZCF3		ERG251	QDR3
orf19.6222.1	FLC3	orf19.5620	orf19.4575	orf19.6164	ERG4		orf19.1353	orf19.1258	PGA50	FRE10		ARG1
orf19.5339	orf19.6456	orf19.1691	orf19.6861	orf19.6644	orf19.3202		CSA1	CCP1	CIP1	AGA1		XYL2
orf19.298	orf19.3475	MDR1	orf19.1823	orf19.2048	ZCF19		FRP1	SFL2	HSP21	orf19.4880		orf19.2529.1
orf19.5717	orf19.6020	orf19.2048	orf19.4325	orf19.5339	orf19.5752		HSP30	LIP5	LIP8	orf19.6754		BLP1
orf19.3087.1	ALG2	UCF1	orf19.1305	SOD5	orf19.3237		ATO1	RBR2	orf19.1862	orf19.1780		orf19.1862
HWP1	orf19.4666	TLO9	AXL2	orf19.33	CDG1		TYE7	FRE10	ARG1	CWP419		orf19.6852.1
CSH1	orf19.7200	GPX2	SKN2	orf19.4923.1	GSG1		orf19.4612	PGA46	SHA3	orf19.557		SHA3
FCA1	VRG4	orf19.5339	orf19.3644	TYE7	orf19.6789		HWP1	GTT13	HSP30	PGA31		INO1
orf19.2336	orf19.6920	orf19.2371	orf19.264	FGR23	orf19.2822		ERG251	PHR2	orf19.6200	MLH3		STF2
orf19.6897	orf19.652	FMA1	orf19.949	orf19.2529.1	orf19.516		ARG1	orf19.2460	orf19.2905	orf19.29		orf19.6999
orf19.6325.1	orf19.5393	TYE7	NAG3	TLO9	orf19.810		XYL2	SOD4	orf19.951	QDR3		orf19.1844
FMA1	MGM1	RBE1	PGA7	orf19.3888.2	ESP1		orf19.1005	PGA25	MRF1	CCP1		orf19.2905
HGT6	orf19.2943.5	PHO113	orf19.4153	MDR1	CWC22		orf19.2529.1	ENG1	orf19.7455	orf19.1150		orf19.4450.1
orf19.5465	ALG11	AHP1	GEA2	AAF1	WSC1		BLP1	PRN4	orf19.4450.1	ZCF23		RNR22
PRA1	VPH1	orf19.2529.1	orf19.2928	orf19.5424	SEC18		orf19.1862	orf19.3306	HGT6	orf19.3563		CSH1
MNN1	orf19.474	CHT3	orf19.164	orf19.11	orf19.4981		SOD3	GCY1	orf19.6999	orf19.792		PRC2
orf19.4149.1	orf19.2821	FCA1	orf19.1887	PHO113	RTT101		orf19.6852.1	orf19.1409.3	TYE7	orf19.4779		orf19.6200
orf19.6248	PGA6	RTA4	orf19.4629	ASR1	orf19.1534		orf19.3868	LIP1	orf19.1844			orf19.951
orf19.6859	orf19.1395	orf19.6644	orf19.3447	MNN22	orf19.5038		FDH1	orf19.1906	OYE32			LIP8
GAL4	orf19.4530.1	orf19.4450.2	SLP3	HSP12	MDH1-3		orf19.7330	orf19.2253	RNR22			orf19.3219
SCW11	BUD5	orf19.3888.2	orf19.90	orf19.5620	orf19.2657		FRP2	CTF1	LAP3			orf19.3364
orf19.7123	orf19.714	orf19.5606	SAM50	AHP1	VAM3		SHA3	ADH4	orf19.1768			ZSF1
PHO113	orf19.5852	PLB5	orf19.6316	orf19.6398	orf19.474		FAV1	PRA1	orf19.6852.1			orf19.1152
orf19.7127.1	FMP27	orf19.6325.1	orf19.6802	orf19.4942	orf19.51		orf19.6501	orf19.1440.2	orf19.5125			PFK1
WOR4	orf19.6492	SOD3	GSG1	RBE1	FGR22		INO1	orf19.6518	ARG3			RBT1
GPX2	orf19.5702	CWP419	PEX5	orf19.1624.1	ZCF24		STF2	MNN4	orf19.265			LAP3
SFL2	EXO84	AAF1	DRE2	orf19.5137	TIF5		OPT2	orf19.3337	FAV2			ARG3
orf19.4355	TFP1	orf19.7127.1	AAT1	orf19.4652	CHS2		orf19.2959	PGA31	orf19.5140			CIP1
orf19.6864	orf19.7196	GOR1	orf19.6113	FCA1	orf19.2938		orf19.6999	orf19.6329	orf19.2529.1			orf19.33
MDR1	SOU1	orf19.2125	orf19.6813	MNN1	orf19.6604		orf19.7385	HGT10	LIP7			ARG8
orf19.5424	orf19.5543	orf19.5814.1	AVT7	orf19.7127.1	GLC3		FGR2	FAA21	orf19.5785			OYE32
orf19.5620	orf19.3004	orf19.5210.1	KSP1	orf19.4450.2	LTE1		orf19.1844	orf19.3469	orf19.4936.1			orf19.4947
TLO4	orf19.6553	orf19.7192	orf19.2387	orf19.2371	orf19.1305		AQY1	RBE1	AMS1			orf19.4791
RPL29	orf19.873	YMX6	POX1	FMA1	BUD2		orf19.762	orf19.6838	orf19.4791			POL93
orf19.5210.1	GUP1	orf19.4200	orf19.2749	orf19.6325.1	orf19.3447		orf19.5431	DAG7	orf19.2047			orf19.5686
CCP1	CIS302	ASR1	BMT8	orf19.3087.1	orf19.4325		CWP419	FAA2	orf19.1152			ENO1
STF2	ATG9	HSP12	HGT5	orf19.4779	orf19.1105		MNN22	ZCF21	DAP1			GLK1
orf19.1351	orf19.7531	orf19.6192	orf19.5711	orf19.7166	APL2		FMP45	orf19.36.1	orf19.1105			orf19.6816
NUP	orf19.1608	PLB1	orf19.7345	orf19.5606	orf19.5491		orf19.2905	orf19.2317	ZSF1			PGK1
orf19.4789	orf19.7288	orf19.6864	DLD2	UCF1	UGA1		orf19.4450.1	MNN45	orf19.77.1			orf19.3053
orf19.33	orf19.4229	orf19.6164	orf19.6522	DDR48	orf19.4349		RNR22	MRV5	orf19.1651			orf19.1365
orf19.7107	HMG1	MNN1	orf19.4090	PHO100	orf19.1334		CSH1	ANT1	orf19.2770			orf19.1651
orf19.711	OPY2	orf19.2959.1	FGR14	CIS308	SSO2		PRC2	orf19.2247	PFK1			AMS1
PMP3	SNX4	orf19.5424	orf19.2827	ZCF4	CSR1		orf19.6200	CAT1	GLK1			ARO9
orf19.4305	KIP1	ZSF1	RCY1	HGT8	orf19.6981		orf19.951	FAA2-3	orf19.1365			HGT6
ALS3	ERG26	MMD1	orf19.4668	TLO4	FCR3		BMT3	orf19.1351	ARG8			PST1
ZRT101	orf19.1400	TLO34	DUR35	orf19.6192	orf19.1392		ATO5	orf19.2638	HSP31			orf19.2047
PGA62	TIF5	UEC1	MCD4	orf19.4921.1	orf19.1806		LIP8	orf19.792	CBP1			LIP7
orf19.7664	orf19.4117	orf19.4149.1	MODF	ZSF1	orf19.7202		FET34	orf19.5203	SAP7			GLK4
HGT8	LYS9	HGT8	MED14	orf19.711	orf19.194		orf19.6282	FOX2	PST1			ADH5
MMD1	SIP5	TLO4	IFF9	orf19.6897	LHS1		ABP2	orf19.7364	RBT5			DAP1
orf19.5698	orf19.3872	WOR2	ARO9	orf19.5210.1	SRT1		orf19.7310	PGA53	PGK1			ERG1
orf19.2917.1	UME6	SHA3	RVS162	FRP5	HSM3		orf19.3219	orf19.4355	orf19.3932			HEM13
PLB5	orf19.3976	orf19.2539	LEU1	GOR1	orf19.4520		orf19.4923	POX1-3	ADH5			HGT7
NOP10	ERG9	orf19.5684.1	CHS8	IFG3	RCY1		YHB1	PUT2	orf19.4947			DAK2
RTA4	BMT8	orf19.675.1	orf19.345	RTA4	orf19.4795		PGA26	orf19.6008	orf19.33			orf19.750
orf19.6400	orf19.3323	orf19.6575	FGR13	WOR3	RPM2		OYE23	FET31	ERG251			orf19.7029
orf19.7250	orf19.4903	orf19.7215.3	orf19.4471	orf19.1691	orf19.1356		orf19.3364	orf19.1508	BTA1			orf19.3932
orf19.1277	LRO1	orf19.5103	SAP99	orf19.6328	orf19.7032		ZSF1	WOR2	GLK4			CDC19
orf19.7166	MNN46	orf19.5717	KTI11	orf19.5431	orf19.1580		orf19.1152	orf19.510	CSH1			orf19.2175
orf19.95	orf19.3610	orf19.95	LYS144	GAL4	orf19.5702		PGA13	PGA32	FMO1			CRP1
orf19.2371	orf19.7348	orf19.7356	orf19.993	SHA3	orf19.6861		PFK1	SUL2	HEM13			orf19.3461
orf19.5547	CWC22	NOP10	ATO10	orf19.4149.1	IQG1		RBT1	orf19.29	orf19.2175			orf19.7531
orf19.557	orf19.2836	ALS3	SIP5	BUL1	MNN12		orf19.1782.1	orf19.938	ECM331			orf19.5655
NRG1	LIP5	orf19.6328	PGA55	YMX6	orf19.6802		LAP3	FOX3	orf19.3461			CDR4
PGA48	MED11	FGR50	GEF2	orf19.1277	orf19.3213		FRE9	orf19.4553	DAK2			orf19.2770
ALS1	orf19.120	orf19.7166	orf19.7032	ALS1	PEX3		ARG3	PCL1	CDR4			orf19.5620
orf19.4439	orf19.73	DOG1	RFG1	ATO1	orf19.1584		CIP1	orf19.4121	ENO1
TLO9	PLC1	orf19.7664	IRE1	PGA26	orf19.5249		PLB4.5	GPX2	PGA23
ZCF3	orf19.1624	BLP1	VPS15	BMT4	orf19.120		orf19.33	RSN1	orf19.7204
orf19.4623	PGA4	GAL4	orf19.7225	orf19.3869	EXO70		ARG8	orf19.5126	PGA7
QDR3	CDR2	orf19.7266	orf19.73	MMD1	orf19.2827		OYE32	GDS1	CRP1
orf19.7215.3	MP65	orf19.1624.1	orf19.5952	orf19.2394	MNN45		orf19.4947	PXP2	orf19.7029
CIS308	MNN11	orf19.4439	orf19.3228	orf19.7215.3	MODF		IFG3	DDR48	orf19.2371
SOD3	orf19.4917	RPL29	FMO2	orf19.2074	PPS1		orf19.4791	PGA54	ARG5,6
orf19.4942	orf19.6012	orf19.1277	IFF4	orf19.2607	orf19.7365		orf19.3901	POT1	CDC19
orf19.7480	IHD2	QDR1	RIC1	orf19.7123	orf19.3558		ARO10	GNP2	IFD6
MIG2	LPT1	PHO100	orf19.2367	ALS3	RGD1		orf19.3021	GPR1	orf19.4476
orf19.1642	orf19.51	orf19.2372	DIT1	QDR1	orf19.4337		OFI1	orf19.3684	orf19.5686
YWP1	ZCF16	orf19.7480	orf19.2650	orf19.344	orf19.3446		BMT4	LYS14	orf19.6816
orf19.1508	orf19.3245	PRC2	SEC1	PGA48	orf19.1212		BMT9	HYR1	HGT7
orf19.6147	DCK1	orf19.711	CHS2	OYE23	TEN1		PHO89	orf19.6790	orf19.2769
orf19.2125	orf19.1994	GPM1	orf19.4349	orf19.557	PPR1		orf19.4907	orf19.6830	orf19.3219
orf19.6118	orf19.2565	ALS1	ARC35	orf19.675.1	orf19.335		POL93	orf19.4807	orf19.3364
orf19.6754	orf19.1725	PGA48	orf19.3237	NOP10	orf19.2939		orf19.5536	orf19.1985	orf19.750
orf19.2607	TEN1	CEK2	HSM3	orf19.5103	orf19.178		orf19.5686	orf19.6316.4	orf19.3053
orf19.7260	PDI1	orf19.1913	orf19.3360	ZRT101	orf19.2367		CPD2	orf19.177	PLB1
FYV5	ENA2	orf19.7123	orf19.6066	orf19.4216	orf19.699		orf19.4013	EHD3	orf19.4189
orf19.529.1	CLN3	BUL1	BCR1	orf19.5684.1	orf19.6691		ENO1	orf19.692	orf19.5655
TLO10	orf19.3994	orf19.3087.1	LPG20	RBT5	orf19.2650		HAP3	ECS1	GPM1
orf19.6103	orf19.1136	IFG3	orf19.7545	YHB1	orf19.5129		GLK1	PGA57	orf19.5620
orf19.3471	orf19.2285	GLX3	MTW1	FUR4	orf19.7038		orf19.6816	ZCF3	orf19.7531
orf19.5684.1	FGR28	orf19.4921.1	ERG4	orf19.7266	KIP1		PGK1	FAD3	ARO9
GOR1	orf19.7022	PGA23	ZCF24	ARG1	LIP8		orf19.3053	RGS2	IHD2
PHO100	LHS1	orf19.7420	orf19.1534	SCW11	EPT1		CSP37	QDR3	THI13
orf19.1736	orf19.2691	orf19.2607	NIT2	orf19.95	SEP7		orf19.1365	orf19.3460	ERG1
CTA24	orf19.3600	orf19.7673	KIP2	FGR50	orf19.7316		FRP6	LSC2	IRO1
orf19.7266	ESP1	DAP1	SUC1	FGR2	HSX11		FCY24		CIRT4B
orf19.675.1	orf19.6793	orf19.2917.1	orf19.51	NRG1	CPH1		orf19.1651
RPL25	orf19.5587	RNR22	AQY1	orf19.4439	FLO9		AMS1
FUR4	CHS7	PRA1	CDG1	orf19.2917.1	STB3		CHT2
orf19.3088	CDC3	orf19.6184	PLC1	RNR22	orf19.5468		ARO9
WOR3	PHO114	orf19.4090.1	CSR1	OSM1	AAT22		HGT6
orf19.6328	orf19.1002	ATP17	orf19.335	orf19.7664	orf19.3475		PST1
orf19.7420	SHE3	OSM1	orf19.1208	PMP3	KTI11		orf19.2047
MNN22	CCN1	MNN22	orf19.1496	orf19.5814.1	SUC1		FET3
orf19.6186	orf19.1297	orf19.6177	PPS1	orf19.7250	orf19.7545		GRE2
HSP12	orf19.1584	orf19.1862	MNN44	orf19.1862	orf19.6113		orf19.4779
orf19.319	orf19.4893	CCP1	orf19.3351	orf19.6859	MNN44		ERG3
orf19.1353	orf19.6219	TLO10	KAR9	RPL29	SAM50		LIP7
YMX6	KSP1	CDC19	SAM51	orf19.5785	orf19.5918		ASM3
orf19.4779	ARG83	PPT2	ECM38	orf19.7139	orf19.5775		RHR2
orf19.4921.1	orf19.3762	NUP	orf19.2227	MEP1	orf19.2928		GLK4
orf19.1150.1	MNS1	orf19.4450.1	orf19.1392	orf19.6864	orf19.7279.1		IHD1
ATP17	CDG1	orf19.6118	PTP2	FRP6	CLN3		ADH5
PPT2	orf19.6043	orf19.4789	YHB5	orf19.5465	SPS20		DAP1
orf19.6235	ZCF24	orf19.1351	orf19.1595	ENA21	orf19.652		ERG1
orf19.3970	orf19.578	ARG1	orf19.1117	orf19.2038	orf19.4946		MAL31
orf19.1109	IFF9	orf19.7139	orf19.6579	UEC1	PEX19		HEM13
orf19.7507	orf19.647.3	orf19.7250	orf19.4391	OYE22	PCL1		orf19.4569
orf19.2988	orf19.1792	orf19.3577.1	IFI3	TLO10	orf19.2784		ADH2
orf19.2350	orf19.2296	YWP1	orf19.3910	orf19.2372	orf19.7345		PGA61
orf19.2372	orf19.5775	SCW11	SSH1	orf19.7107	UGA2		PRB1
orf19.1302	orf19.4520	CTA24	ARG83	CTA24	orf19.3679		ENA2
BUL1	RCY1	orf19.5532	PRP39	orf19.6184	GUT1		orf19.7200
orf19.3578	HAC1	orf19.4216	orf19.4383	PLB5	DLD2		orf19.7504
orf19.7341.1	orf19.4864	SDC1	orf19.6449	orf19.1913	HEX1		HGT7
orf19.7192	orf19.1806	MEP1	orf19.1777	ADAEC	PLC1		DAK2
TLO34	orf19.4325	SMT3	VMA5	orf19.3577.1	VPS15		CRH11
FCR1	POX1	FRE7	orf19.927	orf19.6118	orf19.1363		orf19.750
orf19.6316.4	orf19.7345	orf19.7107	orf19.5504	PFK1	orf19.6556		orf19.7029
orf19.4090.1	orf19.1793	orf19.3869	orf19.2376	GLX3	AFG1		HMX1
orf19.2529.1	orf19.1800	orf19.2988	ATO5	orf19.3181.1	BUD5		orf19.1368
orf19.6175	orf19.6869	ADAEC	ERG6	PPT2	orf19.1595		BMT6
orf19.6184	orf19.6790	orf19.7409.1	orf19.3601	orf19.7420	orf19.3813		ERG11
CTA2	MED14	UGA6	orf19.4917	orf19.4450.1	GEA2		orf19.3932
FGR41	FAA2-3	TPI1	FET3	GPX2	DCK2		CDC19
orf19.3181.1	RGD1	PFK1	CCC2	orf19.2125	GDH2		BIO2
PLB1	orf19.4981	FRE30	orf19.6357	FRE7	orf19.2838		orf19.2175
ALS4	CSA1	OYE22	orf19.2737	TLO34	FGR6-10		orf19.3444
orf19.4814	SUC1	RPL25	GUT1	orf19.7395	orf19.4995		SMF12
PHR2	orf19.4508	SFT1	orf19.3782	CFL2	NIT2		MOH1
orf19.3869	ARF3	ENO1	CEK1	orf19.21	FGR14		CRP1
PDC11	GSG1	orf19.2038	orf19.3813	GPM1	orf19.3769		orf19.3461
orf19.1913	orf19.7225	WOR3	FGR22	orf19.6248	MED14		XOG1
orf19.2797	orf19.4383	PHR2	orf19.3610	ATP17	orf19.5655		orf19.3663.1
TYE7	orf19.4612	ADH5	orf19.1806	CHT3	orf19.3228		orf19.993
MEP1	DPP3	orf19.2284	CSA1	RTA2	DIT2		orf19.5266
SFT1	END3	WOR4	orf19.4341	DAP1	MTW1		orf19.7531
orf19.2959.1	SEC23	orf19.5547	RPM2	FRE30	TLG2		orf19.5655
INO2	orf19.1698	orf19.2965.1	IQG1	orf19.6177	orf19.4864		GAD1
orf19.4250	VAM3	orf19.1642	YPP1	orf19.1302	orf19.6308		GPH1
orf19.515	orf19.1392	YHB1	SEF1	RHR2	orf19.2968		orf19.775
SAP4	BUD2	orf19.6897	MNN46	CDC19	KAR9		orf19.6660
SMT3	RAS2	orf19.1667.1	HEX1	orf19.5698	HGT14		orf19.7512
GLX3	GUT1	orf19.4472	orf19.5655	FUM11	SKN2		TPS1
ALS2	SRB8	CTA26	MSH3	orf19.6235	orf19.3318		orf19.3448
orf19.1667.1	GBU1	orf19.6400	AGO1	orf19.6840	PEX4		SIT1
SAM35	SAM50	orf19.7256	PXA1	ENO1	orf19.1793		PLB2
SDC1	orf19.3763	CFL11	orf19.3247	orf19.2988	orf19.6705		orf19.1774
orf19.7139	orf19.3228	orf19.836.1	UGA2	orf19.6852.1	orf19.1505		orf19.1608
NSA2	orf19.3447	FBA1	CDC27	CTA26	orf19.4818		orf19.5114
orf19.5103	orf19.6604	CIS308	orf19.6973	BTA1	PGA57		GPD2
WOR2	FRE3	orf19.6147	orf19.6356	orf19.2797	RFG1		ECM42
RCA1	orf19.52	orf19.5698	ENA2	PFK2	orf19.2302		CDR4
orf19.29	SSR1	orf19.21	IRF1	SAM35	orf19.649		orf19.2114
orf19.4205.1	orf19.5536	orf19.3088	CHT2	orf19.4355	orf19.4383		SLD1
ADAEC	LTE1	MNN14	orf19.5468	orf19.4780	orf19.6793		PRD1
CZF1	APL2	orf19.319	orf19.4965	PRC2	EXG2		RBT7
PGA10	PPS1	RTA2	orf19.376	orf19.7673	orf19.697		CPA1
orf19.2726	orf19.3009	CUP1	orf19.3318	orf19.7260	orf19.4880		MRV2
orf19.2812	CBP1	RPC10	PEX1	MNN14	SEC1		orf19.6449
TIM13	orf19.5752	orf19.5465	orf19.5925	ALS4	orf19.6356		orf19.4894
orf19.7409.1	PTH2	PFK2	orf19.4913	orf19.319	orf19.73		orf19.263.1
RPA12	TERT	GRP2	orf19.2691	RPL25	SSH1		AGO1
orf19.8278	STN1	orf19.3181.1	orf19.4557	orf19.4908	AAT1		orf19.2838
CFL2	PMM1	orf19.389	orf19.2936	orf19.3088	SHE3		TSA1
RTA2	GDH2	MNN42	orf19.2035	orf19.2959.1	orf19.6970		orf19.2770
RPS24	EPT1	orf19.4355	VMA13	orf19.2350	STN1		orf19.4921.1
orf19.1412	CHS2	PGK1	MON2	SMT3	orf19.1777		TDH3
MNN14	EXO70	orf19.733	orf19.996	orf19.515	MSB2		orf19.5620
orf19.4216	PEX1	orf19.1412	ERG3	KRE1	orf19.4965		orf19.4970
orf19.5532	CDR3	orf19.3471	orf19.5508	orf19.7675	orf19.727		SNQ2
orf19.3577.1	orf19.775	HEM13	FAA2-3	CSP37	orf19.1424		orf19.5136
orf19.3435	orf19.5552	ARG5,6	orf19.4764	TPI1	AMN1		orf19.3982
SUL2	FGR6-10	SAM35	LEU42	CEK2	orf19.4996
RPL30	IFF4	PHM7	APG7	orf19.4046	orf19.1054
orf19.2048	SLP3	orf19.5648	AFG1	orf19.7340	GPD1
ENG1	orf19.2650	TDH3	orf19.6797	CTA2	orf19.1117
orf19.2038	orf19.264	FUM11	orf19.1656	GIT1	PEX22
RPC10	IQG1	KAR4	orf19.5042	RPC10	ARG83
orf19.3076	orf19.1054	orf19.2350	orf19.5190	orf19.1667.1	APG7
orf19.7269	RTT101	PDX3	ARF1	orf19.6400	GDE1
orf19.2965.1	IFF5	WOR1	orf19.7299.1	orf19.7192	orf19.6353
orf19.259	orf19.164	HHF1	DCK2	FRE9	orf19.4707
ENA21	orf19.5276	orf19.4149	UBP8	FBA1	orf19.510
DOG1	orf19.1534	orf19.1167	QCE1	BMT6	ARF1
orf19.1360	SSU81	orf19.6859	GDE1	DOG1	TEP1
ASH1	SEC18	orf19.4780	CPD2	PGA62	orf19.4783
RPL37B	MSH3	FUR4	ZCF31	PDX3	orf19.6066
orf19.3836	FGR51	orf19.4305	orf19.6308	SDC1	POX1
orf19.397	orf19.7279.1	CTA2	SAP1	orf19.6754	GCY1
orf19.3297	YPP1	orf19.7580	orf19.4520	orf19.1642	orf19.5575
SAP5	TPD3	QDR3	orf19.4918	orf19.4305	orf19.4239
orf19.6720	orf19.5575	orf19.3076	orf19.413	ADH5	MSH3
RRN3	orf19.5194.1	FRP6	MDH1	orf19.6816	orf19.1063
orf19.4046	orf19.5033	ATF1	ZFU2	CIRT4B	orf19.4471
ADH1	DIT2	RPL42	OST1	KAR4	orf19.3448
orf19.7673	SAP1	orf19.4830	TEP1	orf19.5547	FBP1
FRP5	ACS1	orf19.5474	STT4	EFH1	LIP9
BNA31	PLB3	orf19.1109	orf19.6793	orf19.6147	orf19.1834
MLH3	orf19.2317	orf19.4205.1	orf19.6966	orf19.2812	PEX13
orf19.6675	SAP2	orf19.5288.1	CAN3	orf19.7409.1	RIC1
orf19.1906	orf19.4191.1	FGR2	CDR3	PGK1	orf19.725
orf19.760	FMO2	orf19.557	orf19.3204	orf19.675	GEF2
IFG3	SEP7	orf19.6235	SAC1	ARG8	orf19.6023
GIT1	CHK1	orf19.7675	orf19.3483	ARO10	LIP7
SFU1	orf19.3237	BMT6	BGL2	SFT1	CDC27
MTR2	orf19.6356	LSM6	KEX2	orf19.3053	FGR51
FRE10	orf19.727	TTR1	RFX2	orf19.1109	PEX14
RPL42	orf19.5468	PMP3	RGS2	HEM13	PTP2
orf19.3469	orf19.5249	orf19.7260	SNZ1	TDH3	orf19.1656
KAR4	orf19.3544	orf19.7227	orf19.6492	orf19.2965.1	orf19.2124
KRE1	orf19.1834	PGA62	PGA25	orf19.4623	KIS2
FUM11	TCB1	orf19.6114	ERD1	orf19.6103	APN2
orf19.5694	PMT2	PHO112	orf19.3627	orf19.1351	ARC35
orf19.7453	orf19.137	PGI1	orf19.2124	orf19.3970	VMA5
FET99	orf19.6017	ALS4	MPT5	orf19.4090.1	orf19.6354
orf19.836.1	SEC1	orf19.6816	orf19.4070	orf19.1152	orf19.4391
orf19.4472	SSP96	RPA12	RAX2	ATF1	orf19.5711
orf19.588	FAA4	DPM2	orf19.3667	orf19.5863	orf19.3214
BUD31	orf19.4946	orf19.2812	orf19.2779	orf19.3076	PHO89
SFL1	FRP1	ARG8	orf19.6830	PRA1	ERG25
orf19.21	orf19.3877	FYV5	orf19.6605	QDR3	orf19.1049
orf19.6177	orf19.1208	orf19.7269	FAA4	XYL2	orf19.6357
WOR1	orf19.6357	PST2	AYR2	orf19.2517	orf19.5508
orf19.2889	orf19.6802	orf19.1052	orf19.7495	MIG2	orf19.3460
ZCF22	ERG7	TIM13	orf19.3214	orf19.7580	MDH1
orf19.4167	orf19.4965	RPS24	orf19.4701	ZCF3	SAP2
orf19.6205	orf19.4668	orf19.515	RPN6	orf19.6186	YHB5
SMD3	orf19.6023	CSP37	orf19.1985	orf19.2114	orf19.5504
orf19.372	CAN2	IFR2	SSR1	ALS2	HGT10
QDR2	orf19.4913	orf19.4384.1	orf19.193	orf19.529.1	orf19.6492
orf19.6072.1	IFA4	orf19.6398	FEN1	orf19.5648	PRP39
ZSF1	RME1	orf19.5684	RME1	CZF1	QCE1
orf19.1910	orf19.90	SFL2	FMP45	RPA12	GIT2
SEO1	FRP2	PHHB	DAL7	IFR2	orf19.376
orf19.5863	orf19.5618	orf19.6248	orf19.697	GDH3	orf19.69.2
PAM18	EXG2	orf19.2114	orf19.3571	RPL42	SNG4
FRE30	orf19.699	SEO1	PEX8	orf19.733	UBP8
TTR1	ERG11	orf19.3053	GDH2	orf19.7227	SIP5
orf19.5609	TUB2	RPL30	orf19.6787	orf19.2284	HST6
MED19	TUB1	orf19.1386	FBP1	UGA6	orf19.3247
CSU57	orf19.1985	ENA21	orf19.7344	orf19.4149	orf19.3204
orf19.5126	CPD2	ATP16	SPO11	orf19.7269	orf19.5203
orf19.1247	QCE1	orf19.344	orf19.6790	orf19.5288.1	orf19.2749
orf19.2284	ATP7	orf19.4046	orf19.4672	orf19.1782.1	orf19.1776
orf19.6668	TLG2	FGR41	orf19.530	orf19.3471	orf19.4913
orf19.5684	orf19.2939	orf19.4250	orf19.134	NSA2	orf19.133
orf19.5433	GEA2	RPL37B	orf19.2401	AGP2	orf19.4153
IFE2	DLD2	XYL2	orf19.1124	orf19.7256	SAC1
LYS22	LIP9	BRG1	orf19.1776	orf19.2065	orf19.1725
SDH4	PUT1	orf19.2299	orf19.6518	GAD1	MNN46
orf19.7085	PRI2	orf19.6264.4	orf19.2838	RPS24	SGA1
MRV1	ZCF31	orf19.7567	orf19.6970	orf19.6114	orf19.3306
MET14	orf19.4699	orf19.7340	orf19.929	PGA7	ECM38
PHM7	orf19.7344	PST1	BMT3	RPL37B	SAM51
orf19.1052	orf19.6861	FRP5	orf19.2770	orf19.1247	orf19.1037
orf19.2639	orf19.5508	RPS22A	orf19.36	orf19.7341.1	orf19.1124
ASR2	orf19.6008	ZCF3	orf19.4239	PHO84	orf19.4668
orf19.2299	orf19.6830	orf19.6923.1	orf19.4996	orf19.1910	MPT5
orf19.6398	MLH1	orf19.1910	BET4	orf19.1412	orf19.7344
orf19.7322	XUT1	DAD4	orf19.1484	RUB1	BMT8
orf19.5288.1	ARF1	orf19.3970	orf19.6024	orf19.4250	YPP1
orf19.733	HGT18	RUB1	orf19.1326	RPL30	orf19.1208
MRP2	orf19.938	AGP2	MED5	orf19.836.1	orf19.3483
orf19.4168	GDE1	PFY1	XUT1	LSM6	orf19.927
orf19.6220.4	CAN3	orf19.1152	AGC1	IFR1	RVS162
GPM1	orf19.3360	ECM15	orf19.4756	PHHB	orf19.4341
CBF1	BCR1	orf19.6840	RAS2	SEO1	orf19.3610
FTR2	VMA5	orf19.7507	orf19.1229	orf19.5684	orf19.3910
orf19.787	PGA49	FCR1	orf19.1707	ATP16	orf19.3983
MRR2	orf19.6787	orf19.5433	AXL1	orf19.4205.1	STT4
orf19.2674	MODF	CZF1	ERG25	MTR2	MYO1
orf19.4780	PRP39	MET15	CRH11	FYV5	RPN6
YCP4	RVS162	orf19.2178.1	orf19.6306	CFL11	ERD1
orf19.5894	orf19.5504	orf19.1360	ALG6	orf19.2178.1	orf19.1728
PST2	ARC35	SMD3	orf19.2510	SAP5	orf19.4321
orf19.2639.1	ERO1	MTR2	HGT14	PGI1	orf19.5925
DAD4	GTR1	LYS22	orf19.4321	orf19.6675	VMA13
orf19.4596	orf19.3204	BNA31	CHO2	GPD2	BIO4
GDH3	orf19.6316	MRV1	KIP4	GIT4	HBR2
MET3	orf19.5190	orf19.6754	orf19.5139	CPA1	orf19.3782
BMT4	IRE1	MRP2	orf19.5763	ASR2	orf19.2401
orf19.5648	orf19.4818	ATP18	ARV1	orf19.4439.1	orf19.6787
TLO7	orf19.7512	RCT1	GIT2	orf19.5433	MON2
VMA10	HEX1	orf19.2726	OSH3	CUP1	orf19.4701
TLO1	orf19.6981	orf19.675	orf19.3572	orf19.5720	PRI2
ATF1	orf19.4894	orf19.760	orf19.1092	orf19.3297	orf19.4070
orf19.1588	orf19.7305	CFL2	orf19.4783	orf19.7330	orf19.6797
PGA59	AMS1	NRG1	orf19.1827	orf19.372	RAX2
RUB1	DIT1	ASR2	orf19.2905	orf19.5136	orf19.4764
RPL38	orf19.649	orf19.6220.4	SGA1	RPS22A	PXA1
orf19.7131	FGR13	orf19.529.1	AAP1	orf19.22	CCN1
UFE1	HGT14	orf19.6720	MNT4	ARG5,6	HGT5
orf19.952	orf19.5952	GIT1	SAP2	orf19.6263	AXL1
orf19.5411	VPS15	orf19.6852.1	ALS7	SMD3	orf19.5592
ATP18	orf19.3318	MET14	orf19.6578	PST1	orf19.3601
orf19.6528	ALS7	GDH3	MSB2	orf19.787	orf19.6813
orf19.7104	CHT2	orf19.4779	orf19.6983	orf19.2726	orf19.530
orf19.2386	RPM2	RPL38	PUT1	MRP2	FEN1
orf19.1082	PRD1	VMA10	orf19.6329	RRN3	orf19.3667
orf19.1386	orf19.3663.1	EFH1	HRQ2	orf19.100	orf19.7009
orf19.3130	orf19.1841	orf19.4623	IFD3	orf19.7567	orf19.1368
orf19.5625	ERG251	MET3	TPO3	orf19.6175	FGR13
orf19.6730	orf19.7380	ALS2	orf19.7300	TLO7	LIP4
PGA53	orf19.4764	orf19.7322	orf19.972	orf19.4200	ADR1
SMX4	PXA1	orf19.6675	orf19.2506	orf19.6667	RAS2
orf19.398	orf19.4189	orf19.2074	PEX17	orf19.7507	IFM3
orf19.1409.2	PTP2	HXK2	orf19.3437	TTR1	orf19.2905
RPS22A	AVT7	orf19.3297	orf19.7380	CSU57	orf19.1707
orf19.1388	orf19.3558	orf19.1999	TIF33	orf19.6311	OST1
orf19.4522	orf19.2928	SUL2	orf19.7443	HSP21	orf19.4557
HTB1	YHB5	orf19.6667	orf19.4142	orf19.5860	orf19.6678
BUD21	orf19.2899	ERI1	orf19.4818	orf19.6220.4	orf19.6605
HHF1	orf19.1595	orf19.5840	FTR1	orf19.760	MAL31
orf19.5368	SGA1	MIG2	orf19.1725	orf19.1508	ZCF31
ZCF21	orf19.4316	HNT1	orf19.4763	orf19.2299	LEU42
orf19.1486	NIT2	ZCF22	orf19.6272	orf19.6501	orf19.6973
OPT8	TNA1	orf19.2769	HBR2	CSA1	ALD5
FRE7	MTW1	orf19.1736	FRP2	orf19.3578	AYR2
orf19.5720	SSH1	orf19.5720	CAN1	orf19.1386	orf19.996
orf19.1111	ATO5	orf19.5201.1	HGT19	orf19.7322	MET8
orf19.1267.1	PGM2	orf19.5860	orf19.899	TIM13	TNA1
OYE22	orf19.6449	orf19.6311	orf19.2228	HHF1	orf19.5125
VID21	orf19.4471	CPA2	LYP1	ECM15	CAN3
LTV1	orf19.7556	RCA1	DSL1	QDR2	orf19.929
RPS27	KAR2	orf19.1267.1	HST6	orf19.6264.4	FAA4
orf19.5020	SAM51	orf19.7341.1	orf19.1505	RCA1	CTF1
TPI1	IFI3	TOM6	PXA2	orf19.1150.1	PHR1
IFR2	orf19.4539	orf19.372	MLS1	orf19.5394.1	orf19.7300
orf19.1873	RIC1	IFD6	ADR1	orf19.259	orf19.1440.2
RPL40B	orf19.6705	orf19.1247	ALD5	orf19.1639	FET31
orf19.6989	orf19.1117	UME7	orf19.3213	orf19.1052	FMO2
orf19.3831	orf19.1063	orf19.6186	orf19.4394	orf19.4522	orf19.6966
orf19.6114	orf19.1005	orf19.4167	PDK2	THI20	orf19.1709
orf19.1114	IFE1	BUL4	LIP4	TOM6	orf19.6805
PDX3	orf19.4707	IFR1	orf19.4539	BIO2	HRQ2
SIM1	orf19.134	DAK2	orf19.7456	SDH4	orf19.3712
NOP6	orf19.335	APS3	orf19.1043	PLB4.5	orf19.345
orf19.6117	orf19.7032	orf19.3578	RBT1	APS3	MLH1
orf19.675	BMT3	YCP4	orf19.6678	orf19.5686	SYG1
LSM6	orf19.7385	orf19.5524	SSP96	orf19.6656	KEX2
orf19.4149	BIO4	orf19.1508	orf19.133	orf19.1588	orf19.8
orf19.5680	UBP8	orf19.3007.2	orf19.4707	orf19.1360	orf19.1092
PRY1	orf19.7365	LSC2	orf19.6084	orf19.1873	orf19.5190
orf19.5474	CDC27	orf19.6731.1	orf19.1363	HXK2	orf19.716
orf19.1273	HGT5	orf19.951	orf19.938	orf19.6072.1	MCD4
orf19.3084	orf19.1049	orf19.7554	orf19.7009	orf19.588	orf19.2936
orf19.2564	orf19.927	DQD1	orf19.3879	RPL38	ECI1
orf19.2112	DCK2	orf19.1873	ZCF8	PHO112	orf19.6307
orf19.2178.1	orf19.4936.1	orf19.5666	orf19.716	orf19.6770	ARV1
MIA40	orf19.3351	orf19.4418.1	orf19.4768	OPT8	ABP2
orf19.6264.4	FET3	ENG1	orf19.3210	SMX4	orf19.3571
orf19.7567	HSM3	orf19.6175	orf19.5549	TLO1	orf19.7443
RXT3	orf19.1656	NAT4	orf19.3697	orf19.5342.2	orf19.36
orf19.6770	orf19.3247	CSU57	SYG1	MED19	ZCF6
orf19.6580	AGC1	HOL1	orf19.6805	orf19.1267.1	IDP2
PGA23	orf19.5763	orf19.1588	orf19.7306	FGR41	JEN2
orf19.2104	orf19.4701	SMX4	orf19.1611	SFU1	MEA1
orf19.6311	orf19.69.2	orf19.588	PGA13	orf19.397	orf19.1229
orf19.6503	orf19.3213	GIT4	PET111	orf19.4167	AXL2
orf19.1852	orf19.193	ATP19	orf19.915	PFY1	orf19.3879
orf19.7554	SNZ1	PSF3	ZCF6	orf19.6668	orf19.2779
PGA26	orf19.5918	GAD1	TNA1	orf19.5694	orf19.1326
orf19.4207	orf19.5129	HHF22	orf19.4656	orf19.4814	orf19.2510
orf19.789.1	orf19.516	HTB1	orf19.5278	orf19.772.1	orf19.3437
orf19.6056	BGL2	TIM8	orf19.4955	orf19.3826	orf19.5042
THI20	FGR22	orf19.772.1	DFR1	ERI1	OSH3
orf19.7285	orf19.1124	CPA1	orf19.3140	CPA2	orf19.5139
PFK2	orf19.2822	orf19.7104	CWH8	BUL4	orf19.3901
orf19.3275	AAT1	orf19.5431	ZCF38	TPO3	orf19.4955
ISA1	APG7	orf19.6668	orf19.36.1	ATP18	MED5
SOL1	orf19.7038	orf19.6072.1	orf19.3990	orf19.7504	CAN1
PHO84	VMA13	CBF1	orf19.3310	orf19.5474	orf19.3430
TLO5	orf19.6973	orf19.8278	orf19.6690	FET99	SKY2
orf19.5431	orf19.6079	PGA53	IDP2	DPM2	orf19.1823
orf19.392	orf19.4476	orf19.3016	GAC1	orf19.7672	orf19.7288
orf19.772.1	orf19.4995	orf19.6117	orf19.5701	orf19.2674	MNN11
MEP2	INO1	orf19.3515	orf19.4607	orf19.6117	orf19.1841
orf19.5646	orf19.972	NUO3	orf19.1215	RAD14	orf19.915
orf19.389	orf19.6966	orf19.5646	orf19.4995	FTH1	ZFU2
TOM6	orf19.1777	orf19.7163	OPT3	orf19.951	PEX5
orf19.3563	ZCF6	orf19.1150.1	orf19.2968	orf19.5646	orf19.1484
LSC2	orf19.6353	FTR2	MEA1	ZCF22	PTH2
orf19.541	orf19.2936	COX7	orf19.6606	YCP4	orf19.3572
GLE1	orf19.530	orf19.4168	MAL31	BNA31	CHO2
orf19.1026	STT4	BUD31	orf19.792	DAD4	HSP70
NCB2	ADR1	MED19	PTH2	orf19.4384.1	orf19.164
orf19.1090	PEX8	orf19.3064.1	IFM3	DAK2	FAA21
CUP1	orf19.4321	QDR2	orf19.6704	orf19.3515	orf19.413
orf19.6840	IFM3	orf19.1273	orf19.69.2	PYC2	orf19.6024
orf19.3887	orf19.1229	orf19.2343.1	orf19.7304	VMA10	CEK1
orf19.4880	orf19.3601	orf19.1034	SKY2	orf19.6288	CAN2
orf19.7672	orf19.810	orf19.1461	orf19.5210	orf19.1848.1	ZCF8
ERI1	orf19.3627	orf19.149	orf19.6556	DAL4	orf19.193
FBA1	orf19.4996	orf19.259	orf19.6307	orf19.3007.2	LYP1
FRP6	MNN44	orf19.3084	orf19.2202	LAT1	orf19.6983
NUO4	FEN1	PHO84	orf19.2024	orf19.804.1	orf19.5826
orf19.100	orf19.3214	THI20	CAN2	orf19.8278	orf19.7306
orf19.7256	RGS2	SNP3	RGT1	NIT3	ZCF38
orf19.4964	PDK2	OYE23	orf19.4883	orf19.6919	orf19.5514
orf19.4593.1	orf19.4153	orf19.1302	CAT1	MLH3	ALG6
RPL32	MET8	orf19.5863	orf19.3607	orf19.1273	orf19.6690
orf19.2196	TPO3	DUT1	orf19.6493	STP4	OPT3
orf19.6667	orf19.1369	KRE1	orf19.7336	orf19.7310	PEX1
CWT1	PXA2	ATP14	orf19.2509.1	PGA59	orf19.6704
CTP1	SAP99	orf19.5365.1	OPI3	FRP1	PEX8
orf19.2018	KAR9	orf19.2734	SEC5	orf19.3442	orf19.2228
HOL1	orf19.2737	FET99	PDC12	HTB1	orf19.6272
RAD14	ERG6	SAP5	LYS5	CUP9	MNN42
VPS20	orf19.7443	orf19.35.1	orf19.8	orf19.5201.1	orf19.4768
orf19.1618.1	orf19.5549	orf19.5394.1	orf19.5514	orf19.6316.4	orf19.4918
orf19.7580	MCD4	TLO7	CRG1	orf19.6989	MLS1
orf19.4837.1	orf19.6308	orf19.4842	OPT6	DQD1	PUT2
orf19.2343.1	AFG1	orf19.5455	STE2	HNT1	PXA2
orf19.6326	orf19.4557	orf19.4192.1	orf19.4287	BUD31	orf19.7456
orf19.639.1	HRQ2	RRN3	orf19.6008	orf19.1114	orf19.5278
orf19.4439.1	MDH1	orf19.2065	HSP70	orf19.4837.1	orf19.4672
orf19.5269.1	TEP1	orf19.6528	SEF2	orf19.2639	PDK2
PHHB	UCF1	orf19.804.1	orf19.5844	TIM8	PGA6
MET15	orf19.6813	orf19.397	orf19.3352	orf19.392	BET4
orf19.4911	GIT2	BMT4	GPX1	orf19.2889	orf19.4656
CSE4	orf19.3813	orf19.4439.1	orf19.3712	PSA2	orf19.4756
orf19.3724	CHO2	AHP2	MNE1	GRP2	DSL1
orf19.2851	AXL2	orf19.6379	POT1	PDX1	MNT4
orf19.6726	orf19.2968	NIT3	orf19.4577	ARE2	PET111
CDC19	SYG1	orf19.5411	LIP9	VHT1	DIT1
PGA33	orf19.6578	SDH4	orf19.5256	orf19.5680	orf19.4577
orf19.2985	orf19.4955	QCR9	orf19.5169	orf19.3831	orf19.1043
orf19.3016	ERD1	SMD2	orf19.1344	MET14	PGA32
orf19.2438	orf19.2228	TLO1	orf19.3430	orf19.7042	orf19.4142
orf19.6360	RPN6	orf19.6770	RPN9	orf19.4207	FTR1
PSF3	orf19.5042	SFU1	orf19.6143	PDA1	orf19.2770
orf19.3503	FTH1	orf19.6205	orf19.6804	orf19.6056	orf19.972
orf19.6455	orf19.5925	orf19.639.1	ZCF14	PGA33	OPT2
NIP7	orf19.996	orf19.6103	orf19.5921	UFE1	AGC1
OPT7	orf19.1363	orf19.1852	EVP1	POP4	orf19.6282
PHO112	orf19.6797	ASH1	orf19.7301	BNA32	RFX2
HIT1	orf19.993	orf19.1364	SRR1	orf19.1852	TIF33
ARC1	LPG20	OYE32	orf19.6480	orf19.2261	orf19.4807
MIH1	orf19.762	BUD21	CSO99	MRV1	CWH8
PFY1	orf19.1768	orf19.2639.1	HGC1	HOM3	orf19.5210
PRO3	orf19.3572	orf19.2261	orf19.3238	PST2	XOG1
orf19.2037	orf19.6805	PAM18	PEX6	orf19.541	orf19.3627
orf19.6498	orf19.1691	NSA2	orf19.5826	orf19.389	orf19.4539
RPS26A	UGA2	orf19.7329	HGT13	LYS22	orf19.6578
CFL11	orf19.7009	PDX1	FAA2-1	orf19.5777	SOD4
HOM3	PHR1	PGA33	orf19.7303	orf19.3364	PEX17
orf19.4906	orf19.3667	PGA59	BMT7	orf19.6528	orf19.7380
orf19.7254	orf19.3437	orf19.5686	orf19.5069	PAM18	orf19.3607
orf19.5076.1	KEX2	orf19.6056	DIE2	orf19.3836	DFR1
OYE23	orf19.3571	HSK3	GYP8	orf19.4418.1	SSP96
orf19.6731	orf19.4795	orf19.1738.1	ECM331	BRG1	orf19.1768
orf19.3007.2	orf19.4239	orf19.2621	PCK1	orf19.6379	UME6
APS3	orf19.6605	orf19.3932	orf19.2168	orf19.4612	orf19.1215
orf19.1480	orf19.4341	orf19.3292	orf19.7029	orf19.1111	orf19.7502
orf19.2244	ARV1	OPT7	JEN2	RPS26A	orf19.3140
orf19.7291	HSP21	orf19.3061.1	orf19.3954.1	orf19.4830	orf19.899
SNP3	SAC1	orf19.5597.1	ICL1	CBF1	orf19.3238
QCR9	CEK1	orf19.1490.1	orf19.751	ISA1	orf19.6579
orf19.7270	orf19.1823	orf19.6008.4	orf19.419	orf19.2985	orf19.6148
TLO16	orf19.5514	RPS28B	orf19.6310	MET3	orf19.6493
MET2	ZCF8	RPS26A	IFF11	HHF22	RBT4
GRP2	orf19.3782	SOD4	ANT1	orf19.4593.1	orf19.2506
orf19.7340	orf19.6983	orf19.5136	orf19.7502	orf19.2537	OSM2
orf19.4418.1	orf19.1505	SIM1	orf19.6482	ATP14	CDR3
orf19.425	orf19.3210	RPL40B	PTR2	orf19.1950	orf19.3310
DPB4	orf19.279	orf19.6630	orf19.3448	orf19.6205	orf19.7056
orf19.1417	orf19.4756	HGT7	MRV5	orf19.5455	orf19.4763
orf19.5885	orf19.413	orf19.4898	OSM2	HGT7	GAC1
orf19.2511.2	orf19.2506	RIB5	GTT13	OPT7	WOR1
orf19.6406	orf19.1476	orf19.6656	orf19.5266	ASH1	PGA19
orf19.5666	MON2	orf19.3724	BIO3	orf19.7329	orf19.3990
orf19.827	IFD3	orf19.6316.4	orf19.5233	orf19.5365.1	STE2
PEL1	orf19.697	orf19.2889	orf19.4509	orf19.2343.1	orf19.7304
orf19.4830	GEF2	CTP1	ZCF13	orf19.3503	MNE1
ATP14	LIP4	orf19.3831	CYB2	orf19.1034	orf19.3210
orf19.5201.1	GAC1	LAT1	orf19.265	HOL1	orf19.5266
DAP1	MPT5	orf19.6919	NGT1	BUD21	KIP4
YHB1	orf19.36	PDR17	ZCF26	orf19.2851	orf19.6306
PTK2	orf19.4142	orf19.2639	DUR3	NUO3	orf19.6017
orf19.5296	CAN1	RPL39	orf19.3735	orf19.1618.1	SEC5
orf19.3064.1	orf19.3910	orf19.4837.1	SFC1	orf19.7554	orf19.5169
GUK1	ECM38	orf19.2674	IFA21	ATP19	CYB2
MVB12	orf19.3140	orf19.2985	orf19.7364	orf19.7184	RGT1
ATP19	FTR1	ARO8	orf19.1368	NOP6	orf19.3697
RAD10	ERG4	orf19.7453	DAL52	IFD6	SEF2
orf19.35.1	orf19.1043	TFS1	CRC1	orf19.2769	PGA23
orf19.5394.1	orf19.4783	orf19.1618.1	GPI1	orf19.1409.2	orf19.6790
orf19.6628	orf19.5069	orf19.5680	GAL10	ARO8	orf19.4445
orf19.7450	orf19.6678	orf19.29	orf19.3713	orf19.398	orf19.4366
orf19.6731.1	orf19.2401	orf19.7085	POX1-3	orf19.827	orf19.6606
orf19.2167	orf19.6556	MRF1	orf19.94	OYE32	orf19.3713
RPS10	OPT3	RPL32	orf19.6703	orf19.3021	orf19.3984
DUR4	orf19.1326	PDA1	orf19.1397	HSK3	GYP8
ECM18	AGO1	orf19.787	orf19.3711	RPL39	orf19.5069
orf19.7499	orf19.1776	HOM3	XOG1	orf19.2196	IFI3
orf19.2621	OST1	orf19.1114	FOX3	PIN3	orf19.3637
MAK16	orf19.7300	orf19.4207	orf19.6282	PET100	PUT1
orf19.6458.1	orf19.7455	orf19.5269.1	orf19.937	orf19.5885	orf19.751
LAT1	POL93	orf19.3688	orf19.1286	orf19.4101	orf19.5701
orf19.4492	orf19.376	GUK1	MET18	orf19.7085	OPI3
orf19.6379	ERG25	DPB4	orf19.1430	PDB1	EVP1
orf19.597	ZFU2	orf19.2196	orf19.2253	EHT1	HGT13
RHR2	orf19.1728	orf19.4596	orf19.3376	orf19.3064.1	orf19.6804
orf19.4305.1	orf19.899	orf19.7504	RNY11	orf19.3435	orf19.4394
SFP1	orf19.1707	orf19.1409.2	orf19.3444	orf19.4842	LYS5
orf19.5930	RAX2	NIP7	orf19.1350	orf19.6406	DUR3
orf19.6903	MED5	orf19.2389	RBR2	orf19.3919.1	orf19.7029
orf19.3061.1	LYP1	orf19.5342.2	PBR1	ECS2	RPN9
orf19.3161	orf19.2510	orf19.4617	orf19.4445	ZRT2	orf19.1985
orf19.1364	orf19.133	orf19.5609	FAA2	SFL2	orf19.4883
orf19.7263	TIF33	orf19.4522	orf19.3378	HIS4	orf19.792
DPM2	JEN2	orf19.1797	orf19.812	orf19.6731.1	orf19.6838
IFR1	AXL1	OPT8	orf19.1370	TFS1	orf19.1286
POP4	orf19.6306	orf19.757.1	orf19.3984	RPL40B	orf19.6830
orf19.2314	orf19.3219	orf19.1950	orf19.4066	AIF1	OPT6
PHO4	AQY1	orf19.5777	orf19.2778	orf19.7104	PCK1
orf19.254	orf19.6272	RPL27A	ABP2	orf19.3061.1	orf19.6480
orf19.6008.4	orf19.5125	orf19.3264.1	orf19.2457	orf19.3016	orf19.3444
MNN42	orf19.4070	PGA54	orf19.4055	orf19.2639.1	ICL1
COX7	OSH3	PRN4	SKN1	orf19.1940	orf19.3352
orf19.3817	ZCF38	orf19.3887	orf19.3885	SNQ2	GPX1
NIT3	GPX1	orf19.254	orf19.5611	orf19.2863	DIE2
PGA54	orf19.1863	orf19.1848.1	PHO89	COX7	orf19.6310
orf19.2256	SAP7	orf19.398	SUT1	orf19.6062	PGA22
orf19.4844	SKY2	orf19.5885	PEX11	orf19.5411	orf19.5549
DQD1	orf19.1484	orf19.3836	orf19.5426	orf19.1364	SRR1
orf19.7116	orf19.5139	RAD10	orf19.1943	orf19.639.1	orf19.3711
orf19.6923.1	FBP1	ZRT2	orf19.3439	orf19.6008.4	orf19.6703
TIF35	orf19.4918	NOP6	orf19.5141	QCR9	orf19.7301
MPP10	orf19.5210	orf19.7270	FOX2	orf19.6720	orf19.1258
orf19.1185	ALD5	orf19.5254	orf19.3901	orf19.5920	orf19.1397
orf19.5019	MNT4	HHT21	orf19.5270	SIM1	DAL52
HSK3	orf19.4656	orf19.1178	orf19.3684	YFH1	orf19.4607
VRP1	RFX2	orf19.1057	AMO2	SFL1	orf19.7303
orf19.1735	CAT1	orf19.2101	orf19.7043	GIT3	orf19.1430
PET100	AYR2	SOL1	orf19.2515	orf19.2104	orf19.938
orf19.7601	BET4	orf19.1162	EHD3	PSY4	orf19.7336
AGP2	orf19.6579	MCI4	GAL1	RPP2A	DAG7
BRG1	orf19.1092	orf19.6732	FLO9	orf19.7270	orf19.2202
DAL4	DFR1	orf19.3919.1	RNR3	orf19.5609	BIO3
HAP5	PET111	LTV1	TRY5	ARG3	orf19.419
orf19.3292	orf19.6024	orf19.6415.1	orf19.2756	SMD2	RGS2
orf19.5808	orf19.6970	orf19.1309	orf19.4970	SNP3	FAA2-1
orf19.6225.1	orf19.1105	MIM1	CAT2	AHP2	HGT19
orf19.1935	CRH11	orf19.6263	RHD3	RAD10	PRY1
orf19.3290	orf19.5256	PET100	MOH1	MIA40	FAA2-3
orf19.7617	HGT19	PGA5	KNS1	orf19.1090	orf19.6008
PGI1	orf19.3483	orf19.7672	ALD6	orf19.7235	orf19.6143
orf19.4148	orf19.1215	orf19.6225.1	orf19.4571	orf19.5597.1	SFC1
orf19.3007	orf19.7306	RPS27	orf19.5589	orf19.6726	orf19.6482
MXR1	ERG3	HHT2	orf19.4936	orf19.425	IFD3
orf19.93	ANT1	orf19.6406	HPD1	orf19.4168	orf19.2168
orf19.2066	orf19.5278	CMD1	orf19.3655	orf19.3130	PDC12
orf19.215	orf19.6084	UFE1	orf19.4566	orf19.5368	orf19.1350
EAF7	CIP1	FCY2	ECS1	COX8	ZCF14
orf19.7088	orf19.4391	orf19.1889	orf19.4819	RPL32	HGC1
orf19.3406	orf19.3430	orf19.2018	MAL2	SOL1	GAL10
orf19.1677	MSB2	orf19.5694	orf19.3107	MIM1	IFF11
CPA2	ALG6	YEA4	orf19.1651	orf19.6923.1	orf19.6329
RCN1	orf19.5169	orf19.425	OPT2	orf19.254	NGT1
REI1	orf19.2779	NCB2	orf19.4011	orf19.7244	ZCF26
PRN4	orf19.2253	orf19.3572.3	orf19.4976	orf19.2308	orf19.1344
orf19.1797	orf19.3238	orf19.2581	orf19.3982	orf19.2063	orf19.6084
orf19.5365.1	orf19.6804	orf19.7489.3	BMT9	orf19.3275	orf19.2317
NPL6	orf19.4768	orf19.3275	HNM4	orf19.2059	orf19.3954.1
orf19.6879	ARO9	orf19.1417	MRV2	orf19.7140	orf19.3337
RPS28B	PGA13	orf19.3947	orf19.6391	VID21	orf19.1611
orf19.2581	SRR1	COX8	GTT1	orf19.2621	PGA25
MVD	orf19.3954.1	TIF11	GAP2	orf19.5020	RHD3
orf19.7184	GTT13	orf19.3992	FAV1	PGA15	orf19.812
orf19.3572.3	orf19.7336	CSE4	NAG4	RIB5	CRG1
orf19.6263	orf19.2124	orf19.6726	GLG2	orf19.5076.1	SKN1
orf19.7662	HBR2	orf19.200	orf19.77.1	orf19.4173	orf19.5921
TDH3	orf19.716	orf19.7601	orf19.1530	PST3	orf19.4055
SHA3	orf19.8	orf19.216.1	PGA50	orf19.3292	orf19.94
TIF11	HSP70	orf19.541	PXP2	orf19.5625	orf19.1599
CIS2	orf19.2168	orf19.6580	orf19.1330	BAT21	PGA46
GIM5	orf19.6143	orf19.7109	orf19.1008	orf19.7453	IFA21
HAL22	GYP8	HAL22	orf19.6277	MET15	GAL1
CYC3	orf19.4763	GIT3	orf19.2645	orf19.5269.1	orf19.265
LYS14	RGT1	orf19.5076.1	orf19.2766	orf19.4923	GPI1
IMP1	MLS1	ARG3	orf19.1409.3	IMP1	orf19.5611
orf19.1162	orf19.1344	orf19.1090	orf19.6267	orf19.3932	orf19.2778
orf19.2065	DSL1	orf19.3858	BUD20	DUT1	BMT9
FGR44	orf19.2838	orf19.1421	orf19.4569	orf19.7131	AMO2
orf19.537	POT1	orf19.1082	ADH3	orf19.4609	orf19.6518
orf19.4340.1	orf19.929	orf19.6455	orf19.750	orf19.4596	orf19.2509.1
ECM15	PGA7	HTA1	orf19.6949	NIP7	orf19.5426
orf19.7125	orf19.6307	ARE2	orf19.1539	orf19.1417	ZCF13
orf19.5422	HGT13	orf19.2438	ADH4	orf19.6225.1	FAV1
BMT6	orf19.4791	BIO2	HGT2	orf19.537	orf19.3439
orf19.3688	RBT5	orf19.86	orf19.6200	RBT7	MET18
orf19.6319	orf19.2202	orf19.1765	orf19.7054	HIT1	AAP1
orf19.5678	MNE1	TRP5	orf19.1541	orf19.3956	CSO99
orf19.4101	EVP1	orf19.3503	orf19.3968	ERG251	LIP1
RPA34	orf19.3990	PYC2	PGA17	orf19.3688	orf19.4571
CYT2	LYS5	orf19.3633	CTN1	INO2	orf19.3982
orf19.4835	CRG1	orf19.4593.1	orf19.3925	orf19.216.1	orf19.4287
orf19.3721	orf19.3697	orf19.7078	HGT12	orf19.5808	PEX6
HNT1	orf19.5655	SFL1	orf19.1780	orf19.3721	MOH1
ENO1	SEF2	RPP2A	IMG2	orf19.6732	RNR3
orf19.998	MEA1	orf19.1111	orf19.1774	orf19.2581	POT1
RPS21B	orf19.4577	orf19.827	PMP1	orf19.423	CRC1
orf19.7121	PSA2	CDR4	ZCF25	orf19.597	orf19.2515
orf19.3998	orf19.5921	UBI3	orf19.3897	orf19.4192.1	orf19.3107
orf19.6431	orf19.3352	orf19.3290	FDH1	orf19.7121	orf19.5141
FAD3	orf19.3607	orf19.3826	PGA31	MCI4	orf19.5233
orf19.3858	FMP45	orf19.6458.1	orf19.6687	HHT2	BMT7
orf19.5220	orf19.7301	orf19.7499	SCW4	orf19.961.2	orf19.3885
orf19.7618	PEX17	orf19.6079	orf19.2460	CWT1	CAT1
RPL39	orf19.6704	RHD1	orf19.3868	orf19.3724	orf19.4819
orf19.3583	RBR2	orf19.100	orf19.5933	orf19.1473	MRV5
RAD32	orf19.3448	orf19.7404	FGR18	orf19.3572.3	orf19.7043
orf19.2389	HST6	MRPL19	orf19.5140	orf19.7078	ANT1
orf19.1473	orf19.3879	orf19.1388	OFI1	TOM7	MAL2
orf19.804.1	orf19.1778	orf19.5422	orf19.5728	orf19.29	orf19.937
orf19.2261	orf19.3713	orf19.3366.1	HQD2	RAD32	orf19.4066
orf19.3357	PEX6	orf19.392	orf19.3924	orf19.5363	TRY5
GAR1	orf19.5701	GLK1	orf19.2366	HGT1	orf19.4970
orf19.27	IDP2	QCR10	OP4	orf19.862	orf19.1943
orf19.4241	RPN9	OFR1	MNN41	orf19.215	LIP5
STE50	FAA2-1	CYS3	orf19.936	NDE1	RNY11
MET4	orf19.36.1	orf19.7499.1	PGA34	PDE1	PEX11
RPL10	BMT7	orf19.4609	CFL5	orf19.2101	PTR2
orf19.7499.1	orf19.2509.1	orf19.6628	orf19.2624	ERG1	HNM4
RIB5	orf19.4607	orf19.3594	orf19.3232	orf19.1461	SUT1
orf19.1938	orf19.6493	orf19.7617	orf19.1239	orf19.5296	ECM331
orf19.200	orf19.915	orf19.3057	PGA30	DES1	orf19.4976
orf19.4563	orf19.6606	orf19.1782.1	IFF8	MET2	orf19.7364
CYS3	OPI3	PDB1	AGA1	NAT2	orf19.3655
orf19.1150	SEC5	POP4	HSP31	GLE1	orf19.2756
orf19.4609	orf19.6690	RPS30		CTN3	orf19.4569
TRP4	orf19.751	VHT1		TLO11	orf19.3378
NDE1	orf19.4287	orf19.4193		orf19.7285	orf19.4936
orf19.1200	orf19.2585	NHP6A		orf19.5666	FOX3
orf19.4380.1	orf19.7456	orf19.7184		RPS28B	KNS1
orf19.4307	orf19.4509	orf19.2724		orf19.5930	orf19.1651
PDA1	PDC12	orf19.6062		TPO2	orf19.36.1
HAP41	KIP4	orf19.4305.1		orf19.7404	orf19.2457
HHF22	CSO99	GAR1		orf19.3139	orf19.2253
GCN4	orf19.7364	PST3		orf19.4898	orf19.1008
TRP5	orf19.5826	orf19.6882.1		GLK1	POX1-3
orf19.6062	orf19.4653	orf19.1940		GAR1	RBT1
orf19.7620	ICL1	GLE1		NCB2	MRV2
ATS1	orf19.3712	orf19.5161		CMK1	orf19.5270
orf19.3992	PCK1	orf19.2244		WOR2	orf19.4011
orf19.6100	orf19.7502	orf19.5296		orf19.1388	orf19.4566
orf19.4271	PTR2	orf19.4101		FCY2	orf19.653
orf19.4204	orf19.5844	orf19.2610		orf19.2386	orf19.5589
orf19.7245	orf19.7283	orf19.2742		orf19.1200	orf19.6391
RPP2A	orf19.1397	TLO11		orf19.2742	NAG4
orf19.4553	CYB2	orf19.961.2		CSE4	CAT2
UBI3	IFF11	orf19.5522		TIF35	ALD6
orf19.1250	orf19.7304	CYP1		orf19.7254	FAA2
orf19.25	STE2	NUO4		orf19.4241	GTT13
orf19.2863	orf19.1611	orf19.5920		NAG1	FOX2
SMD2	orf19.6703	orf19.2863		orf19.6503	orf19.6277
STP4	ZCF13	UBC9		NUO4	GAP2
RAD6	LIP7	orf19.1681		PHO4	EHD3
orf19.6414	ZCF26	TPO2		orf19.2018	orf19.3868
orf19.757.1	orf19.2625	GCN4		orf19.5522	orf19.7054
MED3	orf19.6148	TOM7		LTV1	GLG2
MCI4	orf19.1368	ECS2		PHM7	GTT1
PES1	CWH8	MET2		orf19.3290	orf19.1330
orf19.2114	OPT6	orf19.215		orf19.7499	FDH1
TLO11	orf19.6310	NDE1		orf19.5678	orf19.3684
GZF3	orf19.4055	MIA40		RPS27	HPD1
SRP40	orf19.1286	EAF6		orf19.3947	OFI1
orf19.5455	FOX3	IMP1		orf19.3887	RBR2
RNR22	orf19.6482	CMK1		orf19.3992	ECS1
PGA38	orf19.94	orf19.423		orf19.6360	FAV2
AHP2	OSM2	orf19.1473		orf19.3563	BUD20
MUC1	orf19.6480	orf19.6100		orf19.7263	HGT2
HXK2	POX1-3	CRL1		orf19.7458	orf19.1539
orf19.6656	orf19.4445	HIS4		PHO8	orf19.3968
orf19.2433	orf19.4883	orf19.5678		orf19.2256	orf19.1409.3
RIB3	AMO2	MRR2		orf19.4380.1	orf19.750
TAF12	DAL52	orf19.7116		orf19.5161	PBR1
orf19.2393	CRC1	RPS21B		HAL22	orf19.1530
orf19.3947	PHO89	MLH3		orf19.7617	orf19.2645
PDR17	MAL31	orf19.3130		CCP1	orf19.2766
NSA1	SFC1	orf19.7285		ATS1	CTN1
EHT1	GAL10	orf19.2386		orf19.7082	ADH3
MRP17	orf19.2770	orf19.4589		CTA4	orf19.6267
orf19.480	IFA21	orf19.904		orf19.5840	orf19.6200
VHT1	HGC1	orf19.2037		LYS2	orf19.1774
COX8	DIE2	LAP3		orf19.4347	orf19.6949
orf19.4730	orf19.1349	orf19.5368		POP3	orf19.77.1
orf19.7489.3	orf19.5233	ACS2		ECM42	orf19.3897
HIS4	FAA2	MXR1		RPS30	HGT12
orf19.3487	LIP8	orf19.2866		orf19.2866	orf19.3376
orf19.4043	orf19.4066	CRP1		TRP4	orf19.3925
orf19.7109	ZCF14	ISA1		orf19.6455	ZCF25
HPT1	orf19.812	IMP2		orf19.7109	CFL4
NAT4	orf19.1122	orf19.7244		orf19.934	IMG2
EFH1	orf19.3711	PTK2		COX17	PMP1
orf19.22	XOG1	orf19.3461		orf19.6326	PXP2
CKA1	orf19.3984	orf19.2047		orf19.6879	orf19.6687
orf19.2612	DUR3	RPS10		orf19.93	FGR18
orf19.1139	orf19.7303	HCH1		orf19.3325	orf19.5728
orf19.4895	orf19.1430	orf19.4225.1		orf19.4940	orf19.5933
TRM9	RNR3	orf19.2314		RPS10	PGA34
orf19.3124	orf19.5426	orf19.7140		IDP1	RBR1
orf19.4796	SUT1	orf19.6498		orf19.1082	HQD2
orf19.1281	NGT1	CYT2		RPL27A	ADH4
orf19.1999	SKN1	orf19.2191.1		orf19.3272	PGA31
orf19.6732	GPI1	orf19.597		orf19.3215	orf19.3924
orf19.2362	orf19.5266	orf19.2851		orf19.7116	orf19.2366
orf19.6393	orf19.937	MVB12		MRPL19	SAP7
RPS30	orf19.419	orf19.7425		ECM18	orf19.1541
orf19.6623	FOX2	orf19.3007		CYS3	orf19.1780
orf19.3585	orf19.2778	orf19.5578		orf19.7489.3	PGA17
orf19.1856	orf19.1350	orf19.537		orf19.2037	PGA50
TIM8	orf19.3901	orf19.5812		orf19.3858	orf19.936
IDP1	TRY5	RAD32		orf19.6100	orf19.2624
HOT1	orf19.3376	orf19.5692		COX19	orf19.2460
orf19.5161	orf19.6999	orf19.7056		orf19.7601	orf19.5140
orf19.3972	orf19.3439	orf19.4796		HTA1	SCW4
orf19.520	RHD3	orf19.7097		SUL2	MNN41
orf19.1124.2	orf19.3378	HPT1		HIS5	orf19.3232
ARO8	BIO3	orf19.4148		orf19.7648	CFL5
orf19.961.2	GAL1	orf19.5322		orf19.1999	PGA30
orf19.2378	MET18	orf19.5363		MXR1	OP4
PSY4	orf19.7029	TIF35		SFP1	HSP31
orf19.1765	ABP2	orf19.1177		LAP3	IFF8
orf19.4400	orf19.2905	SUR2		orf19.1167	orf19.1239
RHD1	orf19.3107	orf19.2393		orf19.7450	AGA1
orf19.7160	ECM331	HAM1		NHP6A
orf19.5835	orf19.3444	orf19.1200		orf19.7088
SPT20	orf19.5270	HIS5		orf19.3817
orf19.4192.1	RNY11	orf19.3537		orf19.4907
YMC1	orf19.5611	PSY4		orf19.416
TAF12L	orf19.1844	RPL10		TPS1
orf19.3819	orf19.4819	orf19.1975		RIB3
orf19.5860	CAT2	COX17		orf19.1677
HYM1	EHD3	HIT1		orf19.149
orf19.149	orf19.6491	SOD1		UBI3
MED21	orf19.3684	LYS14		orf19.952
VPS51	PEX11	RCN1		orf19.3084
orf19.7422	orf19.6282	orf19.6917		HPT1
CSP37	orf19.3885	orf19.4612		orf19.1026
ZRT2	ALD6	VID21		orf19.5492
GLN3	orf19.1008	orf19.6503		DPB4
COX17	ECS1	MEP2		orf19.1162
orf19.4537	orf19.2756	BAT21		TIF11
HBR3	MAL2	orf19.6879		orf19.3406
SPC34	MRV3	DES1		ARG4
ADH5	HPD1	orf19.2564		RPL10
orf19.4390	orf19.265	TRP4		CYT2
EAF6	orf19.5141	DAL4		EAF6
orf19.3366.1	OPT2	PIN3		orf19.2671
orf19.4734	orf19.4011	orf19.7121		orf19.3881
orf19.1630	orf19.2457	RAD14		orf19.7291
PFK1	HNM4	orf19.6730		orf19.1139
orf19.3826	orf19.4936	NAT5		FTR2
orf19.1848.1	orf19.2515	RIB3		orf19.2244
orf19.6917	HSP30	orf19.7450		orf19.3366.1
TAF10	KNS1	orf19.7291		orf19.2438
orf19.4398	orf19.3982	OCA6		orf19.6458.1
PGA5	orf19.3655	orf19.5785		orf19.2610
MRPL19	orf19.4571	YFH1		PTK2
ARG5,6	BUD20	CTR2		CTR2
orf19.494	orf19.5589	orf19.2920		orf19.4368
orf19.2319	PGA17	orf19.2104		orf19.4400
orf19.275	orf19.1943	orf19.4173		MEP2
ZCF23	orf19.7043	ATS1		MRR2
DUT1	GTT1			orf19.4911
MCU1	orf19.2959			orf19.3972
AHP1	MOH1			RPS21B
orf19.6415.1	SCW4			orf19.4225.1
orf19.4029	GLG2			orf19.6730
orf19.934	orf19.6391			WSC4
BAS1	BMT9			orf19.2393
orf19.4173	orf19.2645			orf19.2710
orf19.5364	orf19.4970			NAT5
orf19.5722	orf19.1722			RPS19A
ECM1	orf19.7054			HAM1
HIS5	orf19.1780			orf19.2191.1
orf19.5274	ADH3			TPS3
orf19.862	orf19.6277			orf19.4844
orf19.2308	orf19.1330			orf19.3819
orf19.5605	orf19.1541			MCU1
OCA6	orf19.4976			ACO2
orf19.6187	orf19.2429			orf19.6498
orf19.439	ADH4			MVD
orf19.7235	GAP2			orf19.4193
ACE2	NAG4			orf19.5665
SLY41	PXP2			OFR1
orf19.6075	MRV2			NAT4
orf19.2742	PGA31			orf19.1490.1
GIT3	MRV6			YMC1
orf19.7648	orf19.4569			orf19.2112
orf19.5920	orf19.2505			HCH1
TOM7	orf19.6949			RPL28
orf19.1287	orf19.1651			PTR22
orf19.7098	FAV1			ARC1
RBF1	SOU2			CIS2
RPC53	orf19.1539			orf19.6156
orf19.5985	orf19.3968			TLO5
orf19.1889	orf19.2766			orf19.6630
orf19.276	orf19.653			orf19.2191
PYC2	orf19.1530			orf19.6238
MIM1	orf19.6267			orf19.7012
SEN15	OP4			PEL1
VPS24	ZCF25			orf19.3348
IFU5	HGT2			GIM5
orf19.5628	RBT1			orf19.1181
orf19.2092	orf19.2460			orf19.2314
orf19.423	PBR1			orf19.2564
SKO1	orf19.3925			RPL43A
MED4	orf19.77.1			orf19.2092
orf19.2687.1	IMG2			TRM9
RCT1	CTN1			orf19.3264.1
orf19.5597.1	PMP1			CRP1
ASH2	FLO9			orf19.7125
orf19.1890	HGT12			orf19.6882.1
orf19.2137	OFI1			orf19.4964
RPL18	orf19.3897			orf19.6415.1
orf19.1666	orf19.5933			orf19.2920
ATO2	orf19.6687			FRP2
RPL27A	HQD2			orf19.35.1
orf19.4793	orf19.750			orf19.6187
orf19.6882.1	FGR18			STE50
orf19.4193	orf19.1774			orf19.7347
RPL13	PGA50			HEM15
orf19.5067	orf19.1239			CDR4
orf19.763	orf19.3924			orf19.540
ZCF11	orf19.3868			SUA71
NHP6A	orf19.5728			orf19.6903
BUL4	FDH1			RPP2B
HEM13	PGA34
RLP24	orf19.6200
GAD1	orf19.2366
NAT2	orf19.936
POP3	MNN41
orf19.3611	IFF8
ACS2	orf19.5140
orf19.3928	orf19.3232
orf19.2973	orf19.2624
orf19.1975	CFL5
PDX1	AGA1
orf19.2917	PGA30
HCH1	HSP31
orf19.7102
orf19.3399
orf19.5555
orf19.2391
orf19.4601
ACO2
QCR10
MIS12
RPF1
CPA1
orf19.444
orf19.7163
orf19.3678
RPR2
orf19.7552
GPD2
ILV3
orf19.2971
BUD22
orf19.4529
ERV1
