# Supplementary material for: An emergent biofilm program from inactivation of Candida albicans master regulators Efg1 and Ndt80
Source: PLoS Pathog. 2026 Jul 20;22(7):e1014469. doi: 10.1371/journal.ppat.1014469 (PMC13399525; doi:10.1371/journal.ppat.1014469)
Supplement: S2 Table — This table provides information about C. albicans strains used, including the strain name, the genotype, some notes about special features, and references for strains used in previous publications. (XLSX) [file ppat.1014469.s005.xlsx]

## Sheet: Sheet1
Strain	Description / Genotype	Notes	Reference
SC5314 wild type	Candida albicans clinical isolates	WT	Huang et al., 2019
P76067 wild type	Candida albicans clinical isolates	WT	Huang et al., 2019
P57055 wild type	Candida albicans clinical isolates	WT	Huang et al., 2019
P87 wild type	Candida albicans clinical isolates	WT	Huang et al., 2019
P75010 wild type	Candida albicans clinical isolates	WT	Huang et al., 2019
SC5314 his1Δ/Δ	his1Δ::r3NAT1r3/his1Δ::r3NAT1r3	homozygous	Huang et al., 2019
P76067 his1Δ/Δ	his1Δ::r3NAT1r3/his1Δ::r3NAT1r3	homozygous	Huang et al., 2019
P57055 his1Δ/Δ	his1Δ::r3NAT1r3/his1Δ::r3NAT1r3	homozygous	Huang et al., 2019
P87 his1Δ/Δ	his1Δ::r3NAT1r3/his1Δ::r3NAT1r3	homozygous	Huang et al., 2019
P75010 his1Δ/Δ	his1Δ::r3NAT1r3/his1Δ::r3NAT1r3	homozygous	Huang et al., 2019
SC5314 efg1Δ/Δ	efg1Δ::rHIS1r/efg1Δ::rHIS1r his1Δ::r3/his1Δ::r3	homozygous	Huang et al., 2019
P76067 efg1Δ/Δ	efg1Δ::rHIS1r/efg1Δ::rHIS1r his1Δ::r3/his1Δ::r3	homozygous	Huang et al., 2019
P57055 efg1Δ/Δ	efg1Δ::rHIS1r/efg1Δ::rHIS1r his1Δ::r3/his1Δ::r3	homozygous	Huang et al., 2019
P87 efg1Δ/Δ	efg1Δ::rHIS1r/efg1Δ::rHIS1r his1Δ::r3/his1Δ::r3	homozygous	Huang et al., 2019
P75010 efg1Δ/Δ	efg1Δ::rHIS1r/efg1Δ::rHIS1r his1Δ::r3/his1Δ::r3	homozygous	Huang et al., 2019
SC5314 ndt80Δ/Δ	ndt80Δ::rHIS1r/ndt80Δ::rHIS1r his1Δ::r3/his1Δ::r3	homozygous	Goerlich and Mitchell, 2026
P76067 ndt80Δ/Δ	ndt80Δ::rHIS1r/ndt80Δ::rHIS1r his1Δ::r3/his1Δ::r3	homozygous	Goerlich and Mitchell, 2026
P57055 ndt80Δ/Δ	ndt80Δ::rHIS1r/ndt80Δ::rHIS1r his1Δ::r3/his1Δ::r3	homozygous	Goerlich and Mitchell, 2026
P87 ndt80Δ/Δ	ndt80Δ::rHIS1r/ndt80Δ::rHIS1r his1Δ::r3/his1Δ::r3	homozygous	Goerlich and Mitchell, 2026
P75010 ndt80Δ/Δ	ndt80Δ::rHIS1r/ndt80Δ::rHIS1r his1Δ::r3NAT1r3/his1Δ::r3NAT1r3	homozygous	This study
SC5314 efg1Δ/Δ ndt80Δ/Δ	efg1Δ::NAT1/efg1Δ::NAT1 ndt80Δ::r1/ndt80Δ::r1 his1Δ::r3/his1Δ::r3	homozygous	This study
SC5314 efg1Δ/Δ ndt80Δ/Δ	efg1Δ::rHIS1r/efg1Δ::rHIS1r ndt80Δ::rNAT1r3/ndt80Δ::rNAT1r3 his1Δ::r3/his1Δ::r3	homozygous	This study
P76067 efg1Δ/Δ ndt80Δ/Δ	efg1Δ::rHIS1r/efg1Δ::rHIS1r ndt80Δ::rNAT1r3/ndt80Δ::rNAT1r3 his1Δ::r3/his1Δ::r3	homozygous	This study
P57055 efg1Δ/Δ ndt80Δ/Δ	efg1Δ::rHIS1r/efg1Δ::rHIS1r ndt80Δ::rNAT1r3/ndt80Δ::rNAT1r3 his1Δ::r3/his1Δ::r3	homozygous	This study
P87 efg1Δ/Δ ndt80Δ/Δ	efg1Δ::rHIS1r/efg1Δ::rHIS1r ndt80Δ::rNAT1r3/ndt80Δ::rNAT1r3 his1Δ::r3/his1Δ::r3	homozygous	This study
P75010 efg1Δ/Δ ndt80Δ/Δ	efg1Δ::rHIS1r/efg1Δ::rHIS1r ndt80Δ::rNAT1r3/ndt80Δ::rNAT1r3 his1Δ::r3/his1Δ::r3	homozygous	This study
SC5314 efg1Δ/Δ ndt80Δ/Δ brg1Δ/Δ	efg1Δ::NAT1/efg1Δ::NAT1 ndt80Δ::r1/ndt80Δ::r1 his1Δ::r3/his1Δ::r3 brg1Δ::r1CdHIS1r1/brg1Δ::r1CdHIS1r1	homozygous	This study
SC5314 efg1Δ/Δ ndt80Δ/Δ bcr1Δ/Δ	efg1Δ::NAT1/efg1Δ::NAT1 ndt80Δ::r1/ndt80Δ::r1 his1Δ::r3/his1Δ::r3 bcr1Δ::r1CdHIS1r1/bcr1Δ::r1CdHIS1r1	homozygous	This study
SC5314 efg1Δ/Δ ndt80Δ/Δ hgc1Δ/Δ	efg1Δ::NAT1/efg1Δ::NAT1 ndt80Δ::r1/ndt80Δ::r1 his1Δ::r3/his1Δ::r3 hgc1Δ::r1CdHIS1r1/hgc1Δ::r1CdHIS1r1	homozygous	This study
SC5314 efg1Δ/Δ ndt80Δ/Δ rme1Δ/Δ	efg1Δ::NAT1/efg1Δ::NAT1 ndt80Δ::r1/ndt80Δ::r1 his1Δ::r3/his1Δ::r3 rme1Δ::r1CdHIS1r1/rme1Δ::r1CdHIS1r1	homozygous	This study
SC5314 efg1Δ/Δ ndt80Δ/Δ rob1Δ/Δ	efg1Δ::NAT1/efg1Δ::NAT1 ndt80Δ::r1/ndt80Δ::r1 his1Δ::r3/his1Δ::r3 rob1Δ::r1CdHIS1r1/rob1Δ::r1CdHIS1r1	homozygous	This study
SC5314 efg1Δ/Δ ndt80Δ/Δ tec1Δ/Δ	efg1Δ::NAT1/efg1Δ::NAT1 ndt80Δ::r1/ndt80Δ::r1 his1Δ::r3/his1Δ::r3 tec1Δ::r1CdHIS1r1/tec1Δ::r1CdHIS1r1	homozygous	This study
SC5314 efg1Δ/Δ ndt80Δ/Δ ume6Δ/Δ	efg1Δ::NAT1/efg1Δ::NAT1 ndt80Δ::r1/ndt80Δ::r1 his1Δ::r3/his1Δ::r3 ume6Δ::r1CdHIS1r1/ume6Δ::r1CdHIS1r1	homozygous	This study
SC5314 efg1Δ/Δ ndt80Δ/Δ wor1Δ/Δ	efg1Δ::NAT1/efg1Δ::NAT1 ndt80Δ::r1/ndt80Δ::r1 his1Δ::r3/his1Δ::r3 wor1Δ::r1CdHIS1r1/wor1Δ::r1CdHIS1r1	homozygous	This study
SC5314 efg1Δ/Δ ndt80Δ/Δ wor3Δ/Δ	efg1Δ::NAT1/efg1Δ::NAT1 ndt80Δ::r1/ndt80Δ::r1 his1Δ::r3/his1Δ::r3 wor3Δ::r1CdHIS1r1/wor3Δ::r1CdHIS1r1	homozygous	This study
SC5314 efg1Δ/Δ ndt80Δ/Δ hwp1Δ/Δ	efg1Δ::NAT1/efg1Δ::NAT1 ndt80Δ::r1/ndt80Δ::r1 his1Δ::r3/his1Δ::r3 hwp1Δ::r1CdHIS1r1/hwp1Δ::r1CdHIS1r1	homozygous	This study
SC5314 efg1Δ/Δ ndt80Δ/Δ pga10Δ/Δ	efg1Δ::NAT1/efg1Δ::NAT1 ndt80Δ::r1/ndt80Δ::r1 his1Δ::r3/his1Δ::r3 pga10Δ::r1CdHIS1r1/pga10Δ::r1CdHIS1r1	homozygous	This study
SC5314 efg1Δ/Δ ndt80Δ/Δ flo9Δ/Δ	efg1Δ::NAT1/efg1Δ::NAT1 ndt80Δ::r1/ndt80Δ::r1 his1Δ::r3/his1Δ::r3 flo9Δ::r1CdHIS1r1/flo9Δ::r1CdHIS1r1	homozygous	This study
SC5314 hwp1Δ/Δ	hwp1Δ::CdHIS1r1/hwp1Δ::CdHIS1r1 his1Δ::r3NAT1r3/his1Δ::r3NAT1r3	homozygous	This study
SC5314 pga10Δ/Δ	pga10Δ::CdHIS1r1/pga10Δ::CdHIS1r1 his1Δ::r3NAT1r3/his1Δ::r3NAT1r3	homozygous	This study
SC5314 flo9Δ/Δ	flo9Δ::CdHIS1r1/flo9Δ::CdHIS1r1 his1Δ::r3NAT1r3/his1Δ::r3NAT1r3	homozygous	This study
SC5314 efg1Δ/Δ ndt80Δ/Δ + NDT80-FLAG-CdHIS1	efg1Δ::NAT1/efg1Δ::NAT1 ndt80Δ::NDT80-FLAG-CdHIS1/ndt80Δ::NDT80-FLAG-CdHIS1 his1Δ::r3/his1Δ::r3	homozygous	This study
