# Supplementary material for: An emergent biofilm program from inactivation of Candida albicans master regulators Efg1 and Ndt80
Source: PLoS Pathog. 2026 Jul 20;22(7):e1014469. doi: 10.1371/journal.ppat.1014469 (PMC13399525; doi:10.1371/journal.ppat.1014469)
Supplement: S3 Table — This table provides information about oligonucleotide primers (primer name, sequence) and, in a separate tab, plasmids (plasmid name, description, bacterial marker, and references) used in this study. (XLSX) [file ppat.1014469.s006.xlsx]

## Sheet: Primers
Common primers
NAT_CRIME_F2	TCACAGACGCGTTGAATTGTCCCCA
NAT_CRIME_R2	ACACCATGACCTCTATGTTCTGGAGCA
HIS1 CRIME/F	gcgcaagaagcctcaact
HIS1 CRIME/R	gagctacagggcttgacc
sgRNA/F r1	GGGATCCACTAGTTCTAGAGGTTTTAGAGCTAGAAATAGCAAGTTAAA
SNR52/R r1	CTCTAGAACTAGTGGATCCCCAAATTAAAAATAGTTTACGCAAGTC
Deletion cassettes
EFG1 check up/F	CTCCCACATTAGTTGCTCAGG
EFG1 check int/R	GTCCAGTCTGTTGACCTGG
sgRNA/F EFG1-2	aattacacaagtgctcctagGTTTTAGAGCTAGAAATAGCAAGTTAAA
SNR52/R EFG1-2	ctaggagcacttgtgtaattcaaattaaaaatagtttacgcaagtc
Efg1-NAT_F	AAAAAACAACCAACCAACCCTTAACCCATTAACGAATTAAGATTTGTTCTATTTGACTACCAAGAATATAACCCATATTA tttcccagtcacgacgtt
EFG1-NAT_R	AACAAAACTAAAAAGAAAAGAAAATGGAAAAGAAAATGGAAAAGACAATGACTTACACACATATATATACATATACATAG TGATTGCGTTAGTATCGAATCGACAG
sgRNA/F_NDT80	cgaattattgggtataatcgGTTTTAGAGCTAGAAATAGCAAGTTAAA
SNR52/R_NDT80	cgattatacccaataattcgCAAATTAAAAATAGTTTACGCAAGTC
Ndt80_orf_int/F	TGTTCTGATGAAGATGTTGCCATCTC
Ndt80_check/R	TCGCCAGTACTTGACGAGTCACTATTA
Ndt80 orf far check/F	TCGGCAACAAGTTCTACACTTACGA
Ndt80 3' check int/F	TGATGATGACGAAGAAAGGTTGATTT
Ndt80/F_NAT	ACCACCACCAGCTTCCTCACCATCCTATTCACTATCATGGTATTGCTCAGCAACAACAGTCCCAGCTTCCTCATTTCGCT TTTCCCAGTCACGACGTT
Ndt80/R_NAT	TTTGTGATCTTTTGTGTAATTATAATACAAAATTTTTTTATTTACTTTAAACTTTAAAATCAACCTTTCTTCGTCATCAT TGATTGCGTTAGTATCGAATCGACAG
NDT80_dc_HygB/F	ACCACCACCAGCTTCCTCACCATCCTATTCACTATCATGGTATTGCTCAGCAACAACAGTCCCAGCTTCCTCATTTCGCT ccacctgacgtcgtatagtg
NDT80_dc_HygB/R	TTTGTGATCTTTTGTGTAATTATAATACAAAATTTTTTTATTTACTTTAAACTTTAAAATCAACCTTTCTTCGTCATCAT acaggaaacagctatgaccatgat
HygB int/F	ttggctggttctccaagattgaga
Act1 term int/R	ACAAAACCAGATTTCCAGATTTCCAGAA
Ndt80_far_check/F	TCATTGAGTCCCCGTTCACTAGTACC
Rob1 check/F	TCCAAGAAGCTAGAACATTCCAACACA
Rob1 far check/F	TCCTCATGAATACTCAGCTGAGTGAT
Rob1 check int/R	AGTTTTGCCTGAAATAGGGTAGTGTAA
Rob1 check/R	ATTGTCAGATGTGTAATCATGGGCGT
sgRNA/F Rob1-1	ATATTTCTCCCAAATAGACA GTTTTAGAGCTAGAAATAGCAAGTTAAA
SNR52/R Rob1-1	TGTCTATTTGGGAGAAATAT CAAATTAAAAATAGTTTACGCAAGTC
sgRNA/F Rob1-2	ATCTGGAATTGCCCTCCGAA GTTTTAGAGCTAGAAATAGCAAGTTAAA
SNR52/R Rob1-2	TTCGGAGGGCAATTCCAGAT CAAATTAAAAATAGTTTACGCAAGTC
Hwp1_sgRNA-1_F	GTCCCACAGGTAGACGGTCA GTTTTAGAGCTAGAAATAGCAAGTTAAA
Hwp1_SN42-1_R	TGACCGTCTACCTGTGGGAC CAAATTAAAAATAGTTTACGCAAGTC
Hwp1_sgRNA-2-F	TCATCAGGCTGATCAGGTTG GTTTTAGAGCTAGAAATAGCAAGTTAAA
Hwp1_SN42-2-R	CAACCTGATCAGCCTGATGA CAAATTAAAAATAGTTTACGCAAGTC
Hwp1_int/R	GAATATTTGGAATCCAATCGGTTGG
Hwp1_check/F	TGCGACTTTAATACCGTTTTTGC
Hwp1_check/R	ACTGAATAAGCTTAGAACTAACTATTGTAA
Flo9_sgRNA-1_F	TCTGGCGCTAGTATCAACTG GTTTTAGAGCTAGAAATAGCAAGTTAAA
Flo9_SN42-1_R	CAGTTGATACTAGCGCCAGA CAAATTAAAAATAGTTTACGCAAGTC
Flo9_sgRNA-2-F	GAGTATCAAGGCTCTACCAG GTTTTAGAGCTAGAAATAGCAAGTTAAA
Flo9_SN42-2-R	CTGGTAGAGCCTTGATACTC CAAATTAAAAATAGTTTACGCAAGTC
Flo9_int/R	TTGGAATGCAAAGATAGCGTCACC
Flo9_check/F	AACACTAAGTCTGCTGGAGGTAAA
Flo9 del rHIS1r-SapI/F	TCCCTATGAAGATTTGAAGTATTCTAAATTTTGGTTCGTATTTTTCAATCTTTTCTAATCATCAAAAAGTTTTTATCCCA CTCGAGGTCGACGGTATCG
Flo9 del rHIS1r-KpnI/R	TACTAAACTATATATAAAATTTATTTTGAAATCATATAACAAACAATGAAGTAAATTCAACTCGATTCATTTTTTTCATT CCAATACGCAAACCGCC
PGA10-Check-F	CGACCAATTGCCAGAATGTGC
PGA10-Check-R	GCTGTTTCAGCAGACACGGA
PGA10_sgRNA_F	ACCGTGAGTGCCACTTCAGA GTTTTAGAGCTAGAAATAGCAAGTTAAA
PGA10_SNR52_R	TCTGAAGTGGCACTCACGGT CAAATTAAAAATAGTTTACGCAAGTC
PGA10_HIS11_AR	ACCCTTACTATTGGTATCACCTATTAACAGTAGAACATATATTAATTATACATTAGCAATAGTACATATTATAATTCAAC CCAATACGCAAACCGCC
PGA10_HIS11_AF	ATTTAGAGATTATAAATATGTCACATTTGGATTGCCTTTTTTGGTTCAAATGATTTTCTTCAAGTCAAATCCGCTAAAAG CTCGAGGTCGACGGTATCG
PGA10_Det_F	CTCGCAATCTCGCTTAAAATCCG
PGA10_Int_R	GAACAAATGGAAGTGGCCAAAG
PGA10_CK_F	GGATTCGCGGGTACGAGA
PGA10_CK_IntR	GCTGTTTCAGCAGACACGGAAG
qRT-PCR
qRT_HGC1_F	acaacaacaaaaccaaggcca
qRT_HGC1_R	gcacgagaaccagcgatact
CDC28_F	AGCTCGAGCATTTGGAGTTC
CDC28_R	CGGGAGCTCGATACCATAAA

## Sheet: Plasmids
Plasmid Name	Description:	Marker	Reference
pNAT	NAT cassette	ampR	Min et al., 2016
pV1093	Cas9, sgRNA cassette	ampR	Vyas et al., 2015
pSN52	HIS1 cassette	kanR	Noble and Johnson, 2005
pED1	FLAG-ACT1term-CdHIS1 cassette	kanR	Do et al., 2025
pSFS2A-CaKan	Kan maker	Chloramphenicol	Park et al., 2022
pSFS2A-CaHygB	HygB marker	Chloramphenicol	Park et al., 2022
pMH1	CdHIS1 CRIME plasmid	ampR	Huang and Mitchell, 2017
pMH2	CdHIS1 CRIME plasmid	ampR	Huang and Mitchell, 2017
